# Supplementary material for: Calcium-permeable channelrhodopsins for the photocontrol of calcium signalling
Source: Nat Commun. 2022 Dec 21;13:7844. doi: 10.1038/s41467-022-35373-4 (PMC9772239; doi:10.1038/s41467-022-35373-4)
Supplement: Supplementary file 4 — Supplementary Data 1 [file 41467_2022_35373_MOESM4_ESM.xlsx]

## Sheet: Tabelle1
Targeted Mutation	target gene	for/rev	Primer Sequence
QC of CrChR2 into S63D	CrChR2	forward primer	caggattcGATattttgctgctgatgttc
		reverse primer	gaacatcagcagcaaaatATCgaatcctg
QC of CrChR2 into N258D	CrChR2	forward primer	ctgatgagtaaaGATtgttgggggttgttg
		reverse primer	caacaacccccaacaATCtttactcatcag
QC of CrChR2 into S63E	CrChR2	forward primer	caggattcGAGattttgctgctgatgttc
		reverse primer	gaacatcagcagcaaaatCTCgaatcctg
QC of CrChR2 into N258E	CrChR2	forward primer	ctgatgagtaaaGAGtgttgggggttgttg
		reverse primer	caacaacccccaacaCTCtttactcatcag
QC of CrChR2 into L132C	CrChR2	forward primer	CCCGGTCATTtgcATTCACCTGTCAAAC
		reverse primer	GTTTGACAGGTGAATgcaAATGACCGGG
QC of WT CrChR2 into D156H	CrChR2	forward primer	catgggactccttgtctcaCATatcgggactatcgtg
		reverse primer	cacgatagtcccgatATGtgagacaaggagtcccatg
QC of CrChR2 into F219Y	CrChR2	forward primer	CATGGCATGGCTGtatTTCGTGAGCTGGG
		reverse primer	CCCAGCTCACGAAataCAGCCATGCCATG
QC of PsChR into S46D	PsChR	forward primer	GGCGTCATTCTGgacCTGGCATTTCTG
		reverse primer	CAGAAATGCCAGgtcCAGAATGACGCC
QC of PsChR into D139H	PsChR	forward primer	CTGATTACATCAcatCTGGGCGGGATC
		reverse primer	GATCCCGCCCAGatgTGATGTAATCAG
QC of PsChR into N241E	PsChR	forward primer	CAAGgagGCTTGGGGCATGATTGGGC
		reverse primer	GCCCAATCATGCCCCAAGCctcCTTG
QC of PsChR into L115C	PsChR	forward primer	ctgacttgcccagtgatttgcatccacctgtcaaac
		reverse primer	gtttgacaggtggatgcaaatcactgggcaagtcag
QC of PsChR into G142C	PsChR	forward primer	atcagacctgggctgcatctgtatggccg
		reverse primer	cggccatacagatgcagcccaggtctgat
QC of TsChR into S45D	TsChR	forward primer	ggttCGGAGTGATCCTGgacCTGGTGTTTCTGatc
		reverse primer	gatCAGAAACACCAGgtcCAGGATCACTCCGaacc
QC of TsChR into L114C	TsChR	forward primer	gctgaCATGCCCTGTGATCtgcATTCACCTGTCtaac
		reverse primer	gttaGACAGGTGAATgcaGATCACAGGGCATGtcagc
QC of TsChR into G141C	TsChR	forward primer	CCGACCTGGGCtgcATTTGTATGGCTGTG
		reverse primer	CACAGCCATACAAATgcaGCCCAGGTCGG
QC of TsChR into N240E	TsChR	forward primer	GACCTGCTGAGTAAGGAGGCTTGGGGAATGATCG
		reverse primer	CGATCATTCCCCAAGCCTCCTTACTCAGCAGGTC
QC of CoChR into S43D	CoChR	forward primer	cggcttcGACatcctgatcctgatg
		reverse primer	catcaggatcaggatGTCgaagccg
QC of CoChR into T139C	CoChR	forward primer	cagacgtgggaTGCatcgtgtggg
		reverse primer	cccacacgatGCAtcccacgtctg
QC of CoChR into L112C	CoChR	forward primer	gtcccgtcatcTGCatccacctgagc
		reverse primer	gctcaggtggatGCAgatgacgggac
QC of CoChR into N238E	CoChR	forward primer	ctcatgagcaagGAGtgttggggcc
		reverse primer	ggccccaacaCTCcttgctcatgag
