# Supplementary material for: Calcium-permeable channelrhodopsins for the photocontrol of calcium signalling
Source: Nat Commun. 2022 Dec 21;13:7844. doi: 10.1038/s41467-022-35373-4 (PMC9772239; doi:10.1038/s41467-022-35373-4)
Supplement: Supplementary file 5 — Source Data [file 41467_2022_35373_MOESM5_ESM.xlsx]

## Sheet: Figure 1
c)	R340/380 - R0												d)	R340/380 after illumination (single data points)														n=	mean	s.e.m.
	CrChR2		CoChR		C1V1		C1C2		ReaChR		CatCh			bReaCh-ES	ChRmine	C1C2	CheRiff	ReaChR	ChroME	C1V1	PsChR	CrChR2	TsChR	CatCh	CoChR		bReaCh-ES	78	-0.03434	0.00451
time [s]	Mean	S.E.M.	Mean	S.E.M.	Mean	S.E.M.	Mean	S.E.M.	Mean	S.E.M.	Mean	S.E.M.		0.0809	0.03389	0.3468	0.01145	0.28013	0.17221	-0.01097	0.29882	1.10332	1.8815	1.68173	1.11524		ChRmine	37	-0.02427	0.00958
0	0	0	0	0	0	0	0	0	0	0	0	0		-0.02584	-0.03701	0.24707	-0.02862	-0.00616	0.34726	0.12194	0.31407	0.71981	1.62386	1.0908	1.2381		C1C2	45	0.02861	0.01092
2	0.01511	0.00337	0.06578	0.00574	0.00807	0.00319	-0.00214	0.00312	0.01285	0.00162	0.07172	0.00579		-0.18549	-0.02543	0.1439	0.08642	-0.02129	0.0592	0.28053	0.07579	0.58826	1.34732	0.82925	0.51362		CheRiff	97	0.11042	0.01851
4	0.02042	0.00345	0.09719	0.00882	0.00976	0.00414	-0.005	0.00261	0.00965	0.00224	0.09184	0.00898		-0.20198	-0.02158	0.03825	0.00471	0.03363	0.11635	0.05016	0.17305	0.62048	1.57332	1.47396	0.38586		ReaChR	89	0.09888	0.00953
6	0.03521	0.00316	0.10937	0.01254	0.00377	0.00371	-0.01264	0.00352	0.01233	0.0022	0.13535	0.01222		0.10431	-0.01964	0.15018	-0.03962	0.14319	0.22544	0.18431	0.05025	1.58184	0.51837	1.40737	0.99086		ChroME	104	0.21539	0.02105
8	0.02633	0.00356	0.11979	0.01424	0.00668	0.00356	-0.00789	0.00359	0.01371	0.00259	0.13443	0.01306		-0.00883	-0.00824	0.02915	0.09558	-0.03232	0.16323	0.2691	-0.02358	0.07581	1.96533	1.55144	0.80616		C1V1	72	0.21793	0.01694
10	0.02112	0.00502	0.13182	0.01636	0.00762	0.00313	-0.01479	0.00418	0.01061	0.00307	0.14293	0.01352		-0.03216	-0.04512	0.0279	0.04603	-0.03486	0.15475	0.2086	0.14403	0.19295	0.95439	0.76351	0.89503		PsChR	33	0.2532	0.03541
12	0.15449	0.01438	0.71207	0.05432	0.08807	0.00752	0.02395	0.00833	0.04859	0.00553	0.64573	0.04354		-0.00988	-0.02782	0.01687	0.62927	-0.03561	0.11505	0.12296	0.0597	-0.08832	0.60541	0.64498	0.24218		CrChR2	104	0.28861	0.02805
14	0.20584	0.01663	0.99175	0.07268	0.13069	0.00899	0.03271	0.00993	0.06499	0.00699	0.83746	0.04936		0.01265	-0.09046	0.00259	0.07705	-0.02682	0.25383	0.13774	0.25801	0.0376	1.16034	0.64094	0.72467		TsChR	49	0.90667	0.08229
16	0.24938	0.02194	1.13583	0.08167	0.16535	0.01151	0.02874	0.01115	0.07366	0.008	0.99453	0.05692		-0.06495	-0.00316	0.07307	0.0956	-0.03446	0.40397	0.41076	-0.07302	0.07459	0.97802	0.38502	0.73863		CatCh	91	1.08142	0.05509
18	0.26921	0.02494	1.25404	0.07974	0.20002	0.01388	0.04205	0.01115	0.09467	0.00897	1.07976	0.05369		-0.0882	-0.01233	-0.07488	0.04998	-0.02856	0.08634	0.16166	-0.09875	0.03075	2.21176	0.99983	1.07001		CoChR	43	1.28945	0.08186
20	0.28861	0.02805	1.28945	0.08186	0.21793	0.01694	0.02861	0.01092	0.09888	0.00953	1.08142	0.05509		-0.04105	0.01205	-0.02124	0.10864	-0.01889	0.01862	0.12244	0.20224	0.12625	0.04701	0.48557	0.6888
22	0.26639	0.02672	1.26835	0.08482	0.18802	0.0171	0.01929	0.00905	0.09518	0.00898	1.04608	0.05334		-0.02705	-0.00756	-0.02278	0.15648	-0.02369	0.03981	0.18508	0.1861	0.24595	0.90268	0.40752	0.79137
24	0.21713	0.02473	1.2299	0.08242	0.14967	0.01744	0.00978	0.00871	0.0791	0.00832	1.0092	0.05238		0.04253	-0.02909	-0.09539	0.23472	-0.02574	0.01479	-0.00434	0.16151	0.13239	1.139	0.73362	1.20287
26	0.19538	0.0229	1.18147	0.08059	0.14826	0.01749	0.00322	0.00883	0.07209	0.00821	0.96576	0.05461		-0.02159	-0.02057	-0.00052	-0.04145	-0.02451	0.69953	0.12577	0.13116	-0.01131	0.31401	0.6533	2.05928
28	0.17364	0.01946	1.14586	0.08125	0.11597	0.01544	0.00176	0.00793	0.06964	0.00833	0.91134	0.04979		-0.02795	-0.03608	-0.01176	-0.03959	-0.02848	0.4517	0.06737	0.23598	0.13005	0.238	0.69945	2.21388
30	0.15028	0.0192	1.08317	0.07764	0.11391	0.01455	0.01807	0.00798	0.06193	0.0086	0.88109	0.05327		-0.03941	-0.0145	-0.02539	-0.31531	-0.02131	0.36273	0.10497	0.25898	0.06007	0.16848	0.87977	1.33623
32	0.1448	0.0175	1.06739	0.07676	0.09897	0.0149	0.00825	0.00757	0.05443	0.00817	0.84483	0.05065		-0.04283	-0.01016	-0.00283	0.07755	-0.0303	0.51968	0.11461	0.21225	0.03014	1.12021	0.77406	1.16787
34	0.13291	0.01616	0.98742	0.07499	0.08408	0.01511	0.00457	0.00803	0.05956	0.00823	0.81226	0.05075		-0.03997	-0.02189	0.01412	0.54281	0.32538	0.21834	0.28449	0.70598	0.05254	0.72858	0.47414	1.25327
36	0.12538	0.01436	0.95152	0.07534	0.08428	0.01574	0.00768	0.00758	0.05431	0.00806	0.77156	0.04845		-0.13334	0.00695	0.02916	-0.13489	0.26824	0.53337	0.21661	0.49083	0.03397	0.04742	0.39769	1.50573
38	0.11831	0.0142	0.92417	0.07469	0.08264	0.01662	-0.00209	0.00734	0.04953	0.00849	0.74589	0.04847		-0.06331	-0.01645	-0.00767	-0.16769	0.07281	0.66971	0.16088	0.45825	-0.0041	0.64777	0.56646	1.70547
40	0.11334	0.01377	0.88198	0.07681	0.06593	0.01579	-0.00502	0.00657	0.05371	0.00859	0.68945	0.04905		-0.02466	-0.01664	-0.00266	0.40732	0.13122	0.65921	0.13932	0.74312	0.0369	0.84974	1.2121	1.04869
42	0.11332	0.01306	0.84328	0.0769	0.06812	0.01468	-0.00514	0.00576	0.05587	0.00854	0.67548	0.04604		-0.10941	-0.04157	0.01609	-0.02493	0.07506	0.547	0.19254	0.23453	0.08055	0.80474	0.97067	1.11524
44	0.10704	0.01201	0.80791	0.07828	0.06844	0.01532	0.00133	0.00675	0.05443	0.00822	0.64733	0.04551		-0.11745	0.04646	0.02314	-0.16902	0.21109	0.17139	0.17136	0.53431	-0.011	1.50672	0.23731	1.40222
46	0.09905	0.01137	0.81581	0.07842	0.06926	0.01492	-0.00437	0.0055	0.0513	0.00863	0.57779	0.0466		-0.07105	0.00461	-0.01418	0.05271	0.12119	0.32857	0.16364	0.1976	0.10109	0.02629	0.19	2.19243
48	0.08341	0.01113	0.77257	0.07514	0.05692	0.01563	0.00211	0.00557	0.0577	0.00902	0.5595	0.0458		-0.10274	-0.01338	-0.06833	0.03571	0.01464	0.00439	0.08105	0.15842	0.13762	0.90893	1.12179	1.80136
50	0.08291	0.00983	0.70642	0.07256	0.06762	0.01561	-0.00679	0.00486	0.05009	0.00857	0.51942	0.04541		-0.09079	0.01959	0.0309	0.72535	0.01861	0.08162	0.38928	0.47869	0.04161	1.2081	0.86993	1.47344
52	0.0813	0.01084	0.68478	0.07342	0.05952	0.01499	-0.0039	0.00527	0.06025	0.00946	0.47645	0.04376		-0.07178	0.01573	0.00565	0.11472	-0.03046	0.08454	0.20706	0.35673	-0.00844	2.04932	0.56002	1.41866
54	0.08321	0.00903	0.65808	0.07107	0.06079	0.015	-0.00941	0.00578	0.05246	0.00856	0.47551	0.04287		-0.11137	-0.02633	0.22131	0.0376	-0.03637	0.05669	0.19617	0.15847	0.05549	1.66774	0.8964	2.1401
56	0.07795	0.00987	0.60811	0.07131	0.05601	0.01435	-0.00534	0.00509	0.05497	0.00884	0.46176	0.04013		-0.07974	-0.02509	0.12248	-0.0131	0.20074	0.08828	0.1387	0.47215	0.07003	2.07904	0.69421	1.26113
58	0.06911	0.00895	0.58937	0.06971	0.05229	0.01472	-0.000743645	0.00623	0.05689	0.00899	0.42659	0.03987		-0.03179	-0.08956	0.32244	0.03953	0.13003	0.13723	0.14311	0.27138	0.16762	2.10894	0.82592	1.74129
60	0.07494	0.00993	0.57219	0.07005	0.05419	0.01539	-0.00281	0.00562	0.05957	0.00914	0.38625	0.04008		-0.12871	-0.04576	0.15516	-0.05751	0.18291	0.05063	0.16118	0.39945	0.11308	1.13193	1.00661	0.95412
62	0.06537	0.00876	0.53823	0.06971	0.05523	0.01471	-0.01194	0.00596	0.06556	0.00975	0.36908	0.03988		-0.08074	-0.04646	0.04752	0.03391	0.11155	0.39468	0.18011	0.41496	0.04238	0.63052	0.86685	1.63455
64	0.07746	0.00891	0.51024	0.06971	0.04665	0.01442	-0.00852	0.00574	0.06595	0.00994	0.3539	0.03909		-0.12854	-0.03005	0.02875	0.03991	0.15026	0.06783	-0.02745		0.01667	0.23802	1.13314	1.12495
66	0.06357	0.00908	0.49581	0.07243	0.04857	0.01438	-0.00825	0.00563	0.08069	0.01035	0.32719	0.04028		-0.0204	0.06065	0.07285	0.18757	0.07705	0.25554	0.13449		0.02742	0.68694	0.9053	0.9617
68	0.05464	0.00888	0.479	0.07018	0.04074	0.01458	-0.01386	0.00622	0.07797	0.01069	0.29772	0.03817		-0.015	-0.07081	-0.00505	-0.0169	0.12453	0.09878	0.22866		0.00979	1.28699	0.78628	2.73207
70	0.05062	0.00858	0.45597	0.07069	0.04255	0.01473	-0.01755	0.00674	0.08678	0.01086	0.28769	0.03689		-0.03546	-0.08702	0.07955	-0.01777	0.06584	0.08354	0.20604		0.02807	1.33201	1.04282	2.28004
72	0.05811	0.00878	0.43619	0.07115	0.04015	0.01425	-0.01106	0.00654	0.0884	0.01121	0.27003	0.03665		-0.02857		-0.02191	-0.00243	0.09903	0.08853	0.13324		0.01523	0.82759	0.94607	1.03619
74	0.0369	0.0082	0.42893	0.06977	0.04818	0.01455	-0.01826	0.00636	0.08549	0.0114	0.2439	0.03555		-0.05062		0.0267	-0.01896	0.08293	0.13993	0.24669		0.04868	0.67354	0.96223
76	0.06063	0.00949	0.42572	0.07142	0.04233	0.01428	-0.01188	0.00582	0.08868	0.01134	0.21761	0.03517		-0.03096		0.07505	-0.0339	0.04281	0.12801	0.54172		0.09024	1.53456	0.73214
78	0.04982	0.00859	0.41245	0.0696	0.04512	0.01418	-0.00972	0.00549	0.08991	0.0115	0.18953	0.03378		-0.03235		0.01492	-0.00246	0.13696	0.05848	0.73049		-0.01074	0.92692	1.17715
														-0.02846		0.04696	0.05141	0.18615	0.21853	0.14975		0.12091	0.79379	0.64772
														-0.07011		0.07778	0.00828	0.1181	0.06401	0.55905		0.17129	0.44402	0.74684
														-0.04516		0.1019	0.01001	0.11516	0.08721	0.19654		0.14285	0.56831	0.59017
														-0.02496		0.06965	0.01496	0.04825	0.09271	0.24431		0.02963	0.53903	0.50547
														-0.06159			-0.04215	0.15133	0.07564	0.07389		0.02533	1.03188	1.04616
														-0.03368			0.21066	0.08802	0.08034	0.17073		0.01795	0.11642	0.75001
														-0.02527			0.34966	0.12316	0.04141	-0.01012		1.2768	0.41686	0.37272
														-0.02326			0.10689	0.05034	0.16864	0.01769		0.82672	0.19595	0.5637
														-0.00395			0.13606	0.00608	0.11494	0.31979		0.90793		1.07527
														-0.01625			0.10114	0.21406	0.12475	0.26774		0.35998		0.54515
														-0.08747			0.0324	0.22291	0.15498	0.24997		1.06997		0.5798
														-0.02887			-0.04957	0.27275	0.09628	-0.02214		0.83907		0.79372
														-0.02058			0.21746	0.11759	0.21398	0.20234		0.91704		1.00434
														-0.0388			-0.02924	0.10116	0.14795	0.0094		0.34063		0.9495
														-0.0349			0.17097	0.09449	0.67378	0.34359		0.51094		0.93596
														-0.05507			0.25487	0.15593	1.04907	0.55019		0.33185		1.05391
														-0.00798			0.22773	0.08227	0.15458	0.26834		0.35497		1.29872
														0.00724			0.20541	0.03689	0.67492	0.26331		-0.02809		0.70252
														-0.0236			0.18353	0.10878	0.63283	0.28802		0.35174		0.22072
														0.01745			0.50453	0.06703	0.17543	0.35239		0.828		1.20508
														-0.10511			0.03448	0.16754	0.01913	0.17501		0.56183		0.94925
														-0.0311			0.52869	0.0259	0.06522	0.29761		0.28846		2.21103
														0.00747			0.12487	0.06906	0.10968	0.45636		0.52873		1.75435
														-0.00322			-0.02015	0.19605	0.00927	0.28731		0.74431		1.92704
														-0.015			0.12013	0.14568	0.07001	0.28834		0.58973		1.97557
														-0.02392			-0.05905	0.28153	0.01826	0.501		0.2861		1.77906
														0.0042			0.08898	0.07717	0.38818	0.11694		0.09838		1.20163
														0.0049			0.04046	0.06159	0.13644	0.37236		0.37187		2.24094
														-0.01943			-0.04465	0.09086	0.20651	0.27344		0.38958		1.89243
														-0.01064			-0.03721	0.2176	0.20763	0.15097		0.7262		1.12812
														-0.00557			-0.02896	0.14287	0.07476	0.31016		0.1935		1.22335
														0.00523			0.01212	0.16006	-0.22237			0.59788		1.87932
														0.02692			0.14805	0.13893	0.19649			0.43421		1.0333
														-0.01811			0.01665	0.17087	0.13377			0.30752		1.51092
														0.01916			0.19702	0.15208	0.26056			0.75264		1.96757
														0.00282			0.44906	0.16488	0.42013			0.2035		1.60807
														0.00012			0.30936	0.23457	0.23695			0.88688		1.78242
														0.01877			0.08846	0.19827	0.42327			0.69424		0.98588
														-0.00978			0.00886	0.24708	0.45228			0.32739		1.0476
														0.01001			0.00536	0.21361	0.17603			0.82234		1.5282
														-0.00779			-0.06116	0.24591	0.17199			0.2913		1.45789
														0.02445			0.22734	0.09081	0.08169			0.17011		2.20844
																	0.05637	0.13118	0.4596			0.04909		2.00722
																	0.04421	0.17569	0.42593			0.27891		1.90078
																	0.11604	0.11822	0.62969			0.61198		0.94771
																	0.03575	0.09607	0.82033			0.63978		2.59667
																	0.04721	0.07971	0.15705			0.25402		1.18193
																	0.28848	0.1013	0.16623			0.20418		1.11417
																	0.82688		0.09311			0.12787		1.44839
																	0.07379		0.0843			0.20847		1.1938
																	0.21184		0.63002			0.19963
																	0.17302		0.18451			0.47884
																	0.12626		0.1045			0.41632
																	0.0587		0.05683			0.2942
																	0.05234		0.04347			0.32765
																	0.12826		0.11878			0.33422
																			0.07619			0.82905
																			0.17997			0.35747
																			0.0765			0.40518
																			0.1519			0.23533
																			-0.00099			0.46979
																			0.29572			0.36029
																			0.30877			0.18721

## Sheet: Figure 2
e)	Normalized Istat						f)	Normalized Istat at -80 mV (single data points)						g)	Erev [mV] (single data points)
	high NaCl pH 7.2		high CaCl2 pH 7.2		high NMGCl pH 7.2			NaCl	CaCl pH7.2	NMGCl	CaCl pH9	KCl	MgCl2		NaCl	CaCl pH7.2	NMGCl	CaCl pH9	KCl	MgCl2
Holding Potential [mV]	Mean	S.E.M.	Mean	S.E.M.	Mean	S.E.M.		-1	-1.96833	-0.52096	-2.28267	-1.22456	-0.62667		-2.96683	-11.6055	-10.9105	-6.15749	6.63241	-2.84074
-80	-1	0	-1.82585	0.03589	-0.49456	0.04718		-1	-1.88244	-0.38466	-1.65586	-1.117	-0.62974		1.91292	-10.7642	-8.63744	-15.0381	7.56679	-3.66398
-60	-0.54906	0.01403	-0.87178	0.01639	-0.3082	0.02648		-1	-1.74923	-0.36683	-1.41805	-1.09547	-0.62658		-4.25255	-13.0978	-11.2491	-12.1115	5.02575	-8.21289
-40	-0.29753	0.01333	-0.33228	0.01235	-0.16827	0.01296		-1	-1.77107	-0.46167	-1.96033		-0.48572		2.84902	-7.97489	-16.5739	-13.7508		-7.65668
-20	-0.13081	0.00819	-0.0733	0.00731	-0.04394	0.00689		-1	-1.34354	-0.55831	-2.09115				-0.36212	-11.2327	-9.06076	-11.6546
0	0.00271	0.00625	0.05756	0.01147	0.0781	0.01659		-1	-1.38173						5.28476	-11.8116	-16.8739
20	0.12463	0.01128	0.1511	0.01859	0.19784	0.02735		-1	-2.03474						0.04507	-11.1462
40	0.23886	0.01779	0.24128	0.02589	0.31691	0.03882		-1	-1.65041						-1.66957	-6.38732
i)	Normalized Istat							-1	-1.75633						1.73789	-2.35671
	high NaCl pH 7.2		high CaCl2 pH 7.2		high NMGCl pH 7.2			-1	-1.76678						-1.30918	-6.45454
Holding Potential [mV]	Mean	S.E.M.	Mean	S.E.M.	Mean	S.E.M.		-1	-1.85399						-1.61127	-1.56646
-80	-1	1.10335e-17	-1.93135	0.1606	-0.40485	0.04809		-1	-1.82513						-1.59933	-12.9212
-60	-0.50816	0.01859	-0.98671	0.07961	-0.19695	0.03038		-1							4.96851
-40	-0.25564	0.01395	-0.41575	0.03327	-0.07553	0.00983		-1							-5.26304
-20	-0.10704	0.00798	-0.10234	0.01154	-0.00566	0.00748	n=	14	12	5	5	3	4	n=	14	12	6	5	3	4
0	-0.00526	0.00686	0.02014	0.01116	0.05157	0.01426	mean	-1	-1.74864	-0.45849	-1.88161	-1.14568	-0.59218	mean	-0.15969	-8.94325	-12.2176	-11.7425	6.40832	-5.59357
20	0.07958	0.01123	0.06661	0.01526	0.10978	0.02229	s.e.m.	0	0.05994	0.03723	0.1544	0.03993	0.03549	s.e.m.	0.84979	1.14572	1.48424	1.52037	0.74204	1.36683
40	0.15498	0.01718	0.10213	0.02018	0.17318	0.03056	j)	Normalized Istat at -80 mV (single data points)						1.5x s.e.m.	1.27469	1.71858	2.22636	2.28056	1.11306	2.05024
								NaCl	CaCl pH7.2	NMGCl	CaCl pH9	KCl	MgCl2	k)	Erev [mV] (single data points)
								-1	-2.57441	-0.45742	-0.94895	-1.02085	-0.16653		NaCl	CaCl pH7.2	NMGCl	CaCl pH9	KCl	MgCl2
								-1	-1.87573	-0.29912	-1.29205	-1.09792	-0.24032		2.54755	-3.03733			-1.39414	-20.2317
								-1	-1.5675	-0.31069	-1.97958	-1.02175	-0.22842		3.0078	-1.22155	-13.5479		1.91373	-16.702
								-1	-1.58558	-0.31349	-1.44053				4.47956	-1.34421	-16.6112		-0.392166	-21.3936
								-1	-1.50178	-0.59393	-1.79323				3.81378	-1.10824	-17.2652
								-1	-2.40472	-0.45447					2.81436
								-1	-2.0097						10.8706	11.2551	-6.81324	0.984121
								-1							-4.50329			-4.64374
								-1							-2.14851	-7.874	-21.4688	-6.84562
								-1							-4.41745	-10.2922	-24.1567	-8.42905
															2.89915			-4.38373
							n=	10	7	6	5	3	3
							mean	-1	-1.93135	-0.40485	-1.49087	-1.04684	-0.21175	n=	10	7	6	5	3	3
							s.e.m.	1.10335e-17	0.1606	0.04809	0.18248	0.02554	0.02287	mean	1.93636	-1.94606	-16.6439	-4.6636	0.04247	-19.4425
														s.e.m.	1.45892	2.5905	2.49224	1.59555	0.97932	1.41068
														1.5x s.e.m.	2.18838	3.88575	3.73836	2.39332	1.46898	2.11602

## Sheet: Figure 3
d)	Normalized Istat						g) h) i) (left)	Normalized photocurrent (Istat at -80 mV) [AU]
	144 mM NaCl		5 mM CaCl2 + 134 mM NaCl		70 mM CaCl2			Normalized to this value ↓					Normalized to this value ↓					Normalized to this value ↓
Holding Potential [mV]	Mean	S.E.M.	Mean	S.E.M.	Mean	S.E.M.	Construct	C2-LC	C2-LC	C2-LC	C2-LC	C2-LC	CapChR1	CapChR1	CapChR1	CapChR1	CapChR1	CapChR2	CapChR2	CapChR2	CapChR2	CapChR2	(Istat at -80 mV) [AU]	C2-LC	C2-LC	C2-LC	C2-LC	C2-LC	CapChR1	CapChR1	CapChR1	CapChR1	CapChR1	CapChR2	CapChR2	CapChR2	CapChR2	CapChR2
-80	-1	0	-0.9723	0.06074	-0.4074	0.05183	[CaCl]e [mM]	0	2	5	10	70	0	2	5	10	70	0	2	5	10	70		0	2	5	10	70	0	2	5	10	70	0	2	5	10	70
-60	-0.57681	0.0168	-0.58542	0.03767	-0.20123	0.026	N=1	--	--	--	--	--	--	--	--	--	--	-1	-1.76076	-1.65202	-1.83118	-2.10153	Mean	-1	-0.951867	-0.972303	-0.874043	-0.4074	-1	-1.17367	-1.2461	-1.55286	-2.65224	-1	-1.8311	-2.25291	-3.21271	-4.81685
-40	-0.29633	0.0157	-0.31031	0.02035	-0.07815	0.00964	N=2	--	--	--	--	--	-1	-1.18458	-1.33242	-1.67564	-3.16442	-1	-1.42911	-1.42237	-1.63815	-1.89389	SEM	0	0.048168	0.0607446	0.079308	0.0518322	0	0.0207997	0.0492849	0.0492273	0.174618	0	0.189965	0.319291	0.661235	1.15987
-20	-0.11957	0.00749	-0.12612	0.00816	0.000377162	0.00141	N=3	--	--	--	--	--	--	--	--	--	--	-1	-2.1347	-2.88447	-3.77351	-7.19312	N=	3	3	3	3	3	6	6	6	6	6	5	5	5	5	5
0	-0.00792	0.000155439	-0.00658	0.000532786	0.05944	0.00824	N=4	-1	-0.99796	-1.0631	-1.00333	-0.4987	--	--	--	--	--	--	--	--	--	--
20	0.06552	0.00564	0.07237	0.00661	0.11093	0.01355	N=5	--	--	--	--	--	--	--	--	--	--	--	--	--	--	--
40	0.11737	0.01	0.1289	0.0106	0.1573	0.0179	N=6	--	--	--	--	--	-1	-1.07412	-1.10305	-1.48114	-2.78262	--	--	--	--	--
e)	Normalized Istat						N=7	--	--	--	--	--	-1	-1.18459	-1.18635	-1.49881	-2.83001	-1	-2.38917	-3.0198	-5.17637	-6.55357
	high NaCl pH 7.2		high CaCl2 pH 7.2		high NMGCl pH 7.2		N=8	-1	-1.00208	-0.99681	-0.88898	-0.40427	-1	-1.18088	-1.14732	-1.44467	-1.89079	-1	-1.44177	-2.28588	-3.64436	-6.34212
Holding Potential [mV]	Mean	S.E.M.	Mean	S.E.M.	Mean	S.E.M.	N=9	--	--	--	--	--	-1	-1.22101	-1.28868	-1.48259	-2.51727	--	--	--	--	--
-80	-1	0	-1.2461	0.04928	-2.65224	0.17462	N=10	--	--	--	--	--	--	--	--	--	--	--	--	--	--	--
-60	-0.67316	0.0182	-0.69243	0.02224	-1.18437	0.05729	N=11	-1	-0.85556	-0.857	-0.72982	-0.31923	--	--	--	--	--	--	--		--
-40	-0.3894	0.01754	-0.35805	0.01281	-0.40558	0.02762	N=12				--	--	-1	-1.19685	-1.41877	-1.73429	-2.72835	--	--
-20	-0.15628	0.01741	-0.11178	0.01531	-0.03866	0.02634	N=13						--			--	--	--
0	0.04081	0.02045	0.09464	0.02503	0.16301	0.03608												--
20	0.22188	0.02454	0.28792	0.03485	0.32465	0.04867	p-value of student's t-test		0.37421	0.672081	0.187438	0.000333942		8.07914e-06	0.000542601	5.43369e-07	2.63241e-06		0.00236452	0.00439344	0.0101353	0.0110096
40	0.39439	0.02531	0.47836	0.04605	0.48469	0.06311	two-group t-test with shared control (0 mM CaCl2/144mM NaCl)		n.s.	n.s.	n.s.	***		****	***	****	****		**	**	*	*
f)	Normalized Istat
	high NaCl pH 7.2		high CaCl2 pH 7.2		high NMGCl pH 7.2		n.s.	P > 0.05
Holding Potential [mV]	Mean	S.E.M.	Mean	S.E.M.	Mean	S.E.M.	*	P ≤ 0.05
-80	-1	0	-2.25291	0.31929	-4.81684	1.15987	**	P ≤ 0.01
-60	-0.60261	0.02603	-0.81175	0.11905	-2.30801	0.54958	***	P ≤ 0.001
-40	-0.36294	0.01236	-0.32557	0.04609	-0.83258	0.19826	****	P ≤ 0.0001
-20	-0.17443	0.01453	-0.1297	0.01802	-0.17074	0.04127	d) e) f) (inlet)	Erev [mV]
0	-0.03937	0.01671	-0.01385	0.00947	0.01574	0.01833
20	0.07307	0.02034	0.08116	0.01807	0.08396	0.03283	Construct	C2-LC	C2-LC	C2-LC	C2-LC	C2-LC	CapChR1	CapChR1	CapChR1	CapChR1	CapChR1	CapChR2	CapChR2	CapChR2	CapChR2	CapChR2	Erev [mV]	C2-LC	C2-LC	C2-LC	C2-LC	C2-LC	CapChR1	CapChR1	CapChR1	CapChR1	CapChR1	CapChR2	CapChR2	CapChR2	CapChR2	CapChR2
40	0.19432	0.02379	0.17883	0.03594	0.15051	0.04614	[CaCl]e [mM]	0	2	5	10	70	0	2	5	10	70	0	2	5	10	70		0	2	5	10	70	0	2	5	10	70	0	2	5	10	70
							N=1	--	--	--	1.22069	-17.6329	--	--	--	-14.4281	-20.1554	13.8529	19.2657	12.4314	19.8801	14.279	Mean	2.18223	3.0894	1.10997	-0.32618	-19.2449	-6.82874	-7.54733	-11.76	-11.094	-19.5277	7.52741	8.63999	2.86853	3.0707	-0.581854
							N=2	--	--	--	--	-18.3333	-10.4985	-10.5187	-14.2553	-12.4938	-22.7666	4.48403	5.73438	2.49757	4.81155	0.18719	SEM	0.142857	0.333594	0.545833	0.37697	0.610079	1.22926	1.034	0.876813	1.26288	1.12977	3.08246	3.44609	1.3684	1.92988	1.93583
							N=3	--	2.91895	1.38577	-1.4846	-21.7515	--	--	--	--	-22.976	8.18673	9.42061	2.82738	0.76136	-4.83983	N=	3	4	5	7	11	4	4	4	5	8	5	5	10	12	13
							N=4	2.24052	3.20959	1.52242	-0.41984	-20.6539	--	--	--	--	-21.6367	--	--	--	7.33375	2.56921
							N=5	--	--	--	--	-15.3606	--	--	--	--	-17.0388	--	--	-0.82293	-4.22807	-13.0617
							N=6	--	--	--	-1.28523	-21.2416	-5.79746	-6.64406	-10.9273	-8.74986	-13.3901	--	--	--	--	9.08154
							N=7	--	--	--	--	-18.3597	-5.75631	-7.23648	-11.6081	-12.1874	-19.3182	13.6978	10.6913	2.55986	-1.75046	3.49762
							N=8	1.85427	2.3112	1.33893	-0.80226	-19.8259	-5.26271	-5.79005	-10.2491	-7.61105	-18.94	-2.5844	-1.91205	-2.28759	-1.68808	-5.60635
							N=9	--	--	-0.96718	0.70678	-17.494								0.33379	-1.4169	-5.7779
							N=10	--	--	--	--	-21.6884								--	1.02599	-2.69263
							N=11	2.45189	3.91785	2.26993	-0.2188	-19.352								2.19317	1.81796	-1.52043
							N=12													7.98199	10.0917	0.23205
							N=13													0.97062	0.20948	-3.91186
							p-value of student's t-test		0.0837269	0.19694	0.00323048	5.51853e-10		0.670315	0.0171227	0.0490006	4.05657e-05		0.815892	0.129307	0.233298	0.0416412
							with shared control (0 mM)		n.s.	n.s.	**	****		n.s.	*	*	****		n.s.	n.s.	n.s.	*
							n.s.	P > 0.05
							*	P ≤ 0.05
							**	P ≤ 0.01
							***	P ≤ 0.001
							****	P ≤ 0.0001
							g) h) i) (right)	τoff [ms]
							Construct	C2-LC	C2-LC	C2-LC	C2-LC	C2-LC	CapChR1	CapChR1	CapChR1	CapChR1	CapChR1	CapChR2	CapChR2	CapChR2	CapChR2	CapChR2	τoff [ms]	C2-LC	C2-LC	C2-LC	C2-LC	C2-LC	CapChR1	CapChR1	CapChR1	CapChR1	CapChR1	CapChR2	CapChR2	CapChR2	CapChR2	CapChR2
							[CaCl]e [mM]	0	2	5	10	70	0	2	5	10	70	0	2	5	10	70		0	2	5	10	70	0	2	5	10	70	0	2	5	10	70
							N=1	38.1904	39.0008	34.5858	37.4648	43.2846	56.0461	38.9571	35.9894	--	76.4652	106.579	255.574	272.035	167.699	256.984	Mean	43.9317	39.9522	33.1278	33.3897	47.0832	50.8464	47.067	44.6195	44.9662	78.6129	87.3242	122.013	121.342	164.653	317.343
							N=2	57.5049	35.1943	33.4541	35.6264	51.7586	49.3405	38.1859	51.3875	45.439	71.1819	126.712	180.729	170.055	172.537	187.096	SEM	5.56309	2.60371	3.03006	2.38768	1.49871	3.529	5.06849	6.74298	3.50532	1.83952	17.7022	41.0968	22.4802	11.265	21.1836
							N=3	36.0999	47.3627	41.2269	28.0985	51.0887	48.4153	59.0464	36.9657	42.2196	84.1657	50.296	67.5084	69.0092	156.942	335.185	N=	3	4	5	6	10	5	6	7	8	12	4	5	9	11	13
							N=4		38.251	22.4	38.7228	49.1432	--	52.675	49.8911	59.7484	85.3259	65.7098	49.1941	106.598	185.799	321.861
							N=5			33.9719	24.1796	52.3608	60.5365	61.7838	79.2174	51.315	82.5158	--	57.0564	66.6657	245.769	355.485
							N=6				36.246	39.3301	39.8935	31.7535	24.6833	32.5807	66.0616	--		70.5131	199.935	284.156
							N=7					49.2936			34.2018	42.0727	81.0032	--		151.791	105.083	327.707
							N=8					47.5171				54.4317	86.3316	--		82.5064	156.16	243.03
							N=9					39.8362				31.9228	84.1149	--		102.907	132.446	395.294
							N=10					47.2192					77.7004	--			150.686	255.74
							N=11										72.9021	--			138.131	306.267
							N=12										75.5867	--			--	484.195
							N=13											--			--	372.464
							p-value of student's t-test		0.565985	0.142844	0.105159	0.484046		0.572048	0.485776	0.287606	1.46534e-06		0.502927	0.368851	0.0033113	3.93256e-05
							with shared control (0 mM)		n.s.	n.s.	n.s.	n.s.		n.s.	n.s.	n.s.	****		n.s.	n.s.	**	****
							n.s.	P > 0.05
							*	P ≤ 0.05
							**	P ≤ 0.01
							***	P ≤ 0.001
							****	P ≤ 0.0001

## Sheet: Figure 3 Statistics Output
Analysis performed with Estimation Stats Beta software (see Methods)
Normalized Istat	g) h) i) (left)
	C2-LC
		control_group	test_group	control_N	test_N	effect_size	is_paired	difference	ci_width	ci_lower_limit	ci_upper_limit	pvalue_permutation	pvalue_welch	statistic_welch	pvalue_students_t	statistic_students_t	pvalue_mann_whitney	statistic_mann_whitney
	1	0	2	3	3	mean difference	false	0.0481333	0.95	-0.00208	0.0969733	0.5924	0.422927	-0.99928	0.37421	-0.99928	0.642835	3
	2	0	5	3	3	mean difference	false	0.0276967	0.95	-0.0410033	0.143	0.6074	0.693147	-0.455952	0.672081	-0.455952	0.642835	3
	3	0	10	3	3	mean difference	false	0.125957	0.95	-0.00333	0.217127	0.3704	0.253171	-1.5882	0.187438	-1.5882	0.642835	3
	4	0	70	3	3	mean difference	false	0.5926	0.95	0.5013	0.652423	0	0.00756356	-11.4331	0.000333942	-11.4331	0.0636026	0
	CapChR1
		control_group	test_group	control_N	test_N	effect_size	is_paired	difference	ci_width	ci_lower_limit	ci_upper_limit	pvalue_permutation	pvalue_welch	statistic_welch	pvalue_students_t	statistic_students_t	pvalue_mann_whitney	statistic_mann_whitney
	1	0	2	6	6	mean difference	false	-0.173672	0.95	-0.200197	-0.11503	0	0.000403104	8.34971	8.07914e-06	8.34971	0.00277843	36
	2	0	5	6	6	mean difference	false	-0.246098	0.95	-0.337455	-0.16254	0.0006	0.00412805	4.99338	0.000542601	4.99338	0.00277843	36
	3	0	10	6	6	mean difference	false	-0.552857	0.95	-0.663015	-0.475545	0.0002	9.77395e-05	11.2307	5.43369e-07	11.2307	0.00277843	36
	4	0	70	6	6	mean difference	false	-1.65224	0.95	-1.90759	-1.24825	0	0.000222722	9.46204	2.63241e-06	9.46204	0.00277843	36
	CapChR2
		control_group	test_group	control_N	test_N	effect_size	is_paired	difference	ci_width	ci_lower_limit	ci_upper_limit	pvalue_permutation	pvalue_welch	statistic_welch	pvalue_students_t	statistic_students_t	pvalue_mann_whitney	statistic_mann_whitney
	1	0	2	5	5	mean difference	false	-0.831102	0.95	-1.21259	-0.564302	0	0.0119212	4.37502	0.00236452	4.37502	0.00749496	25
	2	0	5	5	5	mean difference	false	-1.25291	0.95	-1.81888	-0.732862	0.003	0.0171893	3.92403	0.00439344	3.92403	0.00749496	25
	3	0	10	5	5	mean difference	false	-2.21271	0.95	-3.50733	-1.14243	0.0002	0.0286664	3.34633	0.0101353	3.34633	0.00749496	25
	4	0	70	5	5	mean difference	false	-3.81685	0.95	-5.7671	-1.86735	0	0.0301941	3.29075	0.0110096	3.29075	0.00749496	25
Erev	d) e) f) (inlet)
	C2-LC
		control_group	test_group	control_N	test_N	effect_size	is_paired	difference	ci_width	ci_lower_limit	ci_upper_limit	pvalue_permutation	pvalue_welch	statistic_welch	pvalue_students_t	statistic_students_t	pvalue_mann_whitney	statistic_mann_whitney
	1	0	2	3	4	mean difference	false	0.907171	0.95	0.283114	1.51024	0.0532	0.068153	-2.40825	0.0837269	-2.15488	0.111612	1
	2	0	5	3	5	mean difference	false	-1.07225	0.95	-2.40743	-0.317676	0.1456	0.123189	1.87068	0.19694	1.45113	0.136037	13
	3	0	10	3	7	mean difference	false	-2.50841	0.95	-3.20296	-1.70691	0	0.000346931	6.03571	0.00323048	4.14514	0.0226545	21
	4	0	70	3	11	mean difference	false	-21.4271	0.95	-22.5819	-20.2787	0.0014	9.96574e-13	33.7609	5.51853e-10	17.7702	0.0127314	33
	CapChR1
		control_group	test_group	control_N	test_N	effect_size	is_paired	difference	ci_width	ci_lower_limit	ci_upper_limit	pvalue_permutation	pvalue_welch	statistic_welch	pvalue_students_t	statistic_students_t	pvalue_mann_whitney	statistic_mann_whitney
	1	0	2	4	4	mean difference	false	-0.718593	0.95	-3.12989	2.12721	0.4544	0.67076	0.447356	0.670315	0.447356	0.312321	12
	2	0	5	4	4	mean difference	false	-4.93122	0.95	-7.10801	-1.95477	0.0266	0.0198045	3.26586	0.0171227	3.26586	0.060602	15
	3	0	10	4	5	mean difference	false	-4.2653	0.95	-6.67028	-0.479818	0.0384	0.046548	2.42021	0.0490006	2.37835	0.0661926	18
	4	0	70	4	8	mean difference	false	-12.699	0.95	-14.8772	-8.33133	0.0006	7.08352e-05	7.60614	4.05657e-05	6.92746	0.0084748	32
	CapChR2
		control_group	test_group	control_N	test_N	effect_size	is_paired	difference	ci_width	ci_lower_limit	ci_upper_limit	pvalue_permutation	pvalue_welch	statistic_welch	pvalue_students_t	statistic_students_t	pvalue_mann_whitney	statistic_mann_whitney
	1	0	2	5	5	mean difference	false	1.11257	0.95	-6.55706	9.60994	0.814	0.815965	-0.240632	0.815892	-0.240632	0.834532	11
	2	0	5	5	10	mean difference	false	-4.65888	0.95	-9.94501	1.80737	0.1308	0.219428	1.38141	0.129307	1.61962	0.158996	37
	3	0	10	5	12	mean difference	false	-4.45671	0.95	-10.1196	2.85768	0.2458	0.258262	1.22546	0.233298	1.24202	0.268382	41
	4	0	70	5	13	mean difference	false	-8.10927	0.95	-13.7996	-0.575624	0.0454	0.0591625	2.22787	0.0416412	2.2147	0.0610845	52
tauoff	g) h) i) (right)
	C2-LC
		control_group	test_group	control_N	test_N	effect_size	is_paired	difference	ci_width	ci_lower_limit	ci_upper_limit	pvalue_permutation	pvalue_welch	statistic_welch	pvalue_students_t	statistic_students_t	pvalue_mann_whitney	statistic_mann_whitney
	1	0	2	3	4	mean difference	false	-3.97947	0.95	-19.4557	5.31336	0.5682	0.628773	0.545587	0.565985	0.614145	0.859684	6
	2	0	5	3	5	mean difference	false	-10.8039	0.95	-26.4558	-1.40076	0.143	0.248906	1.44888	0.142844	1.68563	0.136037	13
	3	0	10	3	6	mean difference	false	-10.542	0.95	-25.3764	-1.47031	0.125	0.257164	1.46019	0.105159	1.86034	0.245278	14
	4	0	70	3	10	mean difference	false	3.15151	0.95	-11.2653	11.3503	0.4956	0.69217	-0.451748	0.484046	-0.724226	0.446873	10
	CapChR1
		control_group	test_group	control_N	test_N	effect_size	is_paired	difference	ci_width	ci_lower_limit	ci_upper_limit	pvalue_permutation	pvalue_welch	statistic_welch	pvalue_students_t	statistic_students_t	pvalue_mann_whitney	statistic_mann_whitney
	1	0	2	5	6	mean difference	false	-3.77942	0.95	-14.5106	7.15154	0.5608	0.556546	0.611949	0.572048	0.586355	0.648077	18
	2	0	5	5	7	mean difference	false	-6.22692	0.95	-17.3077	10.9843	0.492	0.43496	0.818187	0.485776	0.723799	0.329859	24
	3	0	10	5	8	mean difference	false	-5.88016	0.95	-14.6611	3.09293	0.2876	0.264109	1.18217	0.287606	1.11747	0.341349	27
	4	0	70	5	12	mean difference	false	27.7665	0.95	20.9275	35.1815	0	0.000347757	-6.97711	1.46534e-06	-7.65939	0.00187358	0
	CapChR2
		control_group	test_group	control_N	test_N	effect_size	is_paired	difference	ci_width	ci_lower_limit	ci_upper_limit	pvalue_permutation	pvalue_welch	statistic_welch	pvalue_students_t	statistic_students_t	pvalue_mann_whitney	statistic_mann_whitney
	1	0	2	4	5	mean difference	false	34.6883	0.95	-34.3366	123.362	0.495	0.470931	-0.775205	0.502927	-0.706126	0.902523	9
	2	0	5	4	9	mean difference	false	34.018	0.95	-11.6722	92.3389	0.3932	0.261004	-1.18888	0.368851	-0.937048	0.315874	11
	3	0	10	4	11	mean difference	false	77.329	0.95	41.9704	112.518	0.002	0.0114489	-3.68539	0.0033113	-3.58731	0.0109001	2
	4	0	70	4	13	mean difference	false	230.019	0.95	183.214	284.246	0	2.88398e-06	-8.33211	3.93256e-05	-5.73672	0.00388556	0

## Sheet: Figure 4b-c
4b)	buffer 1 (+ Mg2+)																																		4c)	R340/380 after illumination
	CrChR2 L132C																																			CrChR2 L132C		CoChR		CapChR1		CapChR2
	N=1	N=2	N=3	N=4	N=5	N=6	N=7	N=8	N=9	N=10	N=11	N=12	N=13	N=14	N=15	N=16	N=17	N=18	N=19	N=20	N=21	N=22	N=23	N=24	N=25	N=26	N=27	N=28	N=29	N=30	N=31	N=32				buffer 1	buffer 2	buffer 1	buffer 2	buffer 1	buffer 2	buffer 1	buffer 2
[s]																																	Mean	SEM		0.0064	0.03979	0.02768	0.0614	0.00638	0.11075	0.15752	0.14571
0	0	0	0	0	0	0	0	0	0	0	0	0	0	0	0	0	0	0	0	0	0	0	0	0	0	0	0	0	0	0	0	0	0	0		-0.00526	0.04089	0.02197	0.0467	0.03383	0.14302	0.22696	0.34894
2	0.00226	0.00721	0.00583	0.01285	0.00306	0.00098788	0.000415423	0.000833979	0.01143	0.01854	-0.000552417	0.000626667	0.000631743	-0.000742672	-0.00241	0.00528	0.000395309	0.01294	-0.01284	0.02309	0.0453	-0.01164	-0.02121	-0.00663	-0.00589	-0.00897	-0.000330964	-0.01156	-0.01433	-0.00236	-0.03589	-0.0353	-0.000592336	0.00271		0.03522	0.08289	-0.00902	0.02816	0.00773	0.08006	0.14425	0.13718
4	0.00713	0.01392	0.01298	0.01677	0.01668	0.01172	0.01039	-0.000187063	0.00755	0.02104	-0.0186	-0.01164	-0.01389	-0.01864	-0.02311	-0.01595	-0.0226	-0.02587	-0.04752	-0.01912	-0.000862227	-0.00562	-0.01209	0.00376	-0.00647	-0.01257	-0.00652	-0.01105	-0.00684	-0.000748509	-0.02549	0.02167	-0.00506	0.00288		0.10053	0.19272	0.08799	0.05422	0.0445	0.00921	0.22314	0.30428
6	0.01398	0.01678	0.01903	0.0216	0.02187	0.01493	0.01557	0.01083	0.01614	0.0451	-0.02911	-0.02375	-0.01973	-0.01854	-0.0252	-0.0247	-0.02877	-0.02778	-0.0518	-0.01877	-0.01491	0.01541	0.02558	0.03552	0.02083	0.02402	0.02285	0.01359	0.00756	0.0252	0.01204	0.08792	0.00635	0.00492		0.0713	0.13523	0.0154	0.03535	0.01902	0.00442	0.16767	0.15331
8	0.01112	0.00892	0.00975	0.01857	0.00605	0.00991	0.0038	-0.00672	0.00566	0.00185	-0.02675	-0.02564	-0.02706	-0.01761	-0.02674	-0.02522	-0.02143	-0.02393	-0.05474	-0.01132	0.007	0.01246	0.02703	0.03478	0.01612	0.02137	0.02685	0.00986	0.01353	0.01809	-0.00263	0.0832	0.00238	0.00446		-0.00604	0.0356	0.04322	0.07961	0.02259	0.03688	0.19991	0.06521
10	0.01732	0.01829	0.01682	0.02349	0.0253	0.01103	0.01393	0.0116	0.01007	0.03225	-0.02047	-0.0121	-0.01616	-0.00747	-0.01578	-0.01871	-0.01958	-0.00896	-0.01627	0.000467952	0.01892	0.01906	0.05185	0.04373	0.02195	0.02107	0.03035	0.01335	0.02623	0.02	0.00492	0.09751	0.01294	0.00432		0.10293	0.23046	0.10439	0.12357	0.03291	0.08725	0.17522	--
12	0.01958	0.01086	0.04814	0.1209	0.09271	0.01227	0.09064	0.03336	0.04463	0.04549	-0.00555	0.02736	0.00397	0.08547	-0.00432	0.04269	0.04455	-0.00287	0.02833	0.11124	0.10393	0.0357	0.04231	0.13105	0.06305	0.05316	0.03823	0.01154	0.05738	0.03213	0.01596	0.12816	0.04881	0.00702		0.01607	0.10398	0.00754	0.03973	0.10604	0.17194	0.18011	--
14	0.00843	0.00066094	0.04772	0.13284	0.09375	-0.00355	0.11217	0.01358	0.0403	0.01232	0.00576	0.04775	0.01306	0.13002	0.00807	0.07328	0.07388	0.01476	0.0686	0.14139	0.15289	0.03606	0.04849	0.16547	0.07234	0.06444	0.03792	0.011	0.07696	0.0404	0.00484	0.11273	0.05807	0.00877		0.01768	0.08508	0.13251	0.07503	0.06692	0.03123	0.09022	--
16	0.01347	0.00319	0.05191	0.14805	0.10759	0.00332	0.12989	0.03438	0.03788	0.02597	0.00196	0.03819	0.0056	0.11823	0.00201	0.04668	0.06331	0.01044	0.04742	0.10826	0.15048	0.03725	0.04445	0.161	0.07565	0.07046	0.03534	0.01215	0.09014	0.03391	-2.27187e-05	0.15064	0.0581	0.00899		0.00792	0.06624	0.13629	0.08437	0.09005	0.08411	0.60002	0.77397
18	0.00949	-0.00189	0.04834	0.1322	0.0985	-0.00423	0.13555	0.02552	0.04042	0.0153	-0.0145	0.01747	-0.00879	0.09196	-0.01331	0.02555	0.04116	-0.00364	0.03879	0.08136	0.10149	0.03971	0.06295	0.16182	0.07716	0.06323	0.04396	0.01603	0.09506	0.02994	0.0089	0.14945	0.05015	0.00877		-0.01617	-0.01592	0.03965	-0.00894	0.0719	0.0662	0.72011	0.76623
20	0.0064	-0.00526	0.03522	0.10053	0.0713	-0.00604	0.10293	0.01607	0.01768	0.00792	-0.01617	0.0169	-0.00836	0.0808	-0.00645	0.03319	0.02633	-0.00316	0.05769	0.07753	0.11901	0.03799	0.0617	0.15459	0.07399	0.06812	0.03997	0.0206	0.10086	0.04718	0.01264	0.14468	0.04645	0.00816		0.0169	0.01326	0.08089	-0.00338	-0.00162	-0.01246	0.22055	0.25139
22	0.01443	-0.00336	0.02629	0.08516	0.05563	-0.000121603	0.08195	0.00266	0.0161	0.00741	-0.02571	-0.0035	-0.01883	0.04085	-0.02592	0.00532	-0.00682	-0.02176	0.0159	0.02943	0.00714	0.0083	0.02321	0.10485	0.03368	0.0336	0.01423	0.000777754	0.05566	-0.00123	-0.03572	0.04741	0.01772	0.00586		-0.00836	-0.01033	-0.00362	-0.02937	-0.00366	0.00436	0.19105	0.22464
24	0.0103	0.000663525	0.02294	0.0631	0.03563	-0.00043605	0.05222	0.00869	0.01444	0.01134	-0.023	0.000603376	-0.01625	0.03253	-0.01025	0.00186	-0.00162	-0.01563	0.02498	0.03031	0.09677	0.00301	0.00335	0.09443	0.03274	0.02501	0.00173	-0.01193	0.04308	0.00783	-0.04734	-0.00999	0.01503	0.00549		0.0808	0.08146	0.01317	-0.0406	0.000280102	0.03243	0.28068	0.17274
26	0.01143	0.00588	0.02397	0.04881	0.0289	-0.00173	0.04598	-0.00247	0.01557	0.01354	-0.01691	-0.00322	-0.01105	0.02115	-0.01368	-0.00898	-0.00635	-0.01342	0.00808	0.02284	0.01333	0.00696	0.00293	0.09508	0.02418	0.02465	0.00982	-0.0068	0.03642	-0.01025	-0.03878	0.01689	0.01071	0.00433		-0.00645	-0.01306	0.00965	0.00147	0.01739	-0.00374	0.20656	0.17384
28	0.01472	0.01268	0.02873	0.04679	0.03572	0.00513	0.03979	0.00847	0.01347	0.00866	-0.01543	0.00805	-0.00582	0.02088	-0.00999	-0.00765	-0.01157	-0.01157	0.00976	0.02026	-0.01824	0.02283	0.04236	0.10953	0.02972	0.02715	0.02031	0.00371	0.04348	0.02046	-0.01999	0.08313	0.01799	0.00495		0.03319	0.02937	0.09772	0.04437	0.15622	0.01866	0.25162	0.25767
30	0.02199	0.01022	0.0231	0.04246	0.0354	0.00682	0.03515	0.00419	0.01453	0.01063	-0.00185	0.01697	0.00662	0.02839	0.00103	0.01042	0.00648	0.0041	0.02861	0.02857	0.07731	0.02284	0.0378	0.1124	0.03045	0.03484	0.02484	0.01313	0.05369	0.02402	-0.01546	0.08473	0.02607	0.00464		0.02633	0.02191	0.0173	0.02939	0.22748	0.23482	0.26091	0.20708
32	0.02901	0.01859	0.03582	0.05212	0.05306	0.02143	0.04238	0.01814	0.02372	0.03437	-0.00163	0.01593	0.00551	0.02748	0.00449	0.01029	0.00462	0.00261	0.04528	0.04203	0.07469	0.01302	0.01451	0.09311	0.01219	0.01926	0.0135	-0.00145	0.02497	-0.00928	-0.03404	0.05966	0.02392	0.00447		-0.00316	-0.0029	0.02678	0.01087	0.09272	0.0679	0.22881	0.16879
34	0.02968	0.02503	0.04231	0.04958	0.04723	0.01894	0.04227	0.01488	0.02327	0.02582	-0.01631	0.00191	-0.01429	0.00695	-0.01466	-0.00647	-0.00932	-0.01185	0.00845	0.01532	0.04453	0.00317	-0.00376	0.09016	0.00842	0.01342	0.006	-0.00318	0.01421	-0.00652	-0.03959	0.03691	0.01383	0.00453		0.05769	0.05227	0.12699	0.16058	0.05583	0.00041764	0.21596	0.07441
36	0.0284	0.0247	0.03501	0.04869	0.04961	0.01894	0.04488	0.01757	0.02874	0.02436	-0.02566	-0.00641	-0.01506	0.00336	-0.01321	-0.01314	-0.02772	-0.0221	0.02771	0.01307	0.02334	0.00151	-0.00891	0.0822	0.00808	0.01081	0.00464	-0.01276	0.01326	0.000551578	-0.05904	-0.00924	0.00926	0.0049		0.07753	0.06766	0.06315	0.01819	0.08817	0.06524	0.17173	-0.01841
38	0.0191	0.0125	0.03136	0.04139	0.0336	0.00807	0.02998	0.01031	0.01415	0.01609	-0.02903	-0.01107	-0.01843	0.00138	-0.02192	-0.01812	-0.02283	-0.02537	0.00632	0.00505	-0.00184	-0.000277947	-0.01334	0.0838	0.01372	0.00907	0.00866	-0.01017	0.01617	-0.01842	-0.06058	-0.01324	0.003	0.0046		0.11901	0.00288	0.11982	0.04163	0.18019	0.08269	0.21478	0.14545
40	0.01379	0.01213	0.02038	0.02793	0.02027	0.0011	0.01997	-0.0017	0.00767	-0.00218	-0.01782	0.00323	-0.01456	0.00727	-0.01406	-0.01167	-0.01008	-0.00799	0.00347	0.02795	0.06373	0.01606	0.0199	0.10481	0.02334	0.02326	0.02134	0.00276	0.02205	-0.00486	-0.03253	0.0476	0.01227	0.00455		0.03799	0.00227	0.03911	0.01019			0.23141	0.19723
42	0.01088	0.01047	0.01685	0.02615	0.0285	-0.00263	0.02488	0.00263	0.00848	0.00515	-0.01076	0.00422	-0.00536	0.01135	-0.01326	0.00408	-0.01434	-0.01351	0.00643	0.01785	-0.000305424	0.03557	0.04737	0.11883	0.04209	0.04464	0.03428	0.01566	0.03784	0.04054	-0.00929	0.1185	0.02012	0.00559		0.0617	0.37363	0.04222	-0.02484			0.20203	0.14134
44	0.00876	0.000591495	0.01497	0.02829	0.02318	0.00125	0.02212	0.00307	0.00617	0.00205	0.00287	0.01618	0.00665	0.02904	0.01068	0.02336	0.01215	0.00762	0.05775	0.04521	0.06452	0.03308	0.03848	0.11958	0.03755	0.03947	0.02972	0.01688	0.0411	0.03813	-0.000808769	0.14335	0.02884	0.00566		0.15459	0.17181	0.11854	0.05877			0.19829	0.22121
46	0.01314	0.00866	0.01767	0.03159	0.01618	0.00301	0.02482	9.27497e-05	0.00605	-0.000470319	0.00104	0.01841	0.00351	0.02231	-0.00563	0.00608	-0.00347	0.00156	0.02033	0.03059	0.01036	0.01103	0.00199	0.10363	0.0146	0.0204	0.01158	-0.00549	0.01595	0.00838	-0.02881	0.06763	0.01396	0.00402		0.07399	0.06128	0.04382	-0.01806
48	0.02276	0.01921	0.0284	0.04051	0.03384	0.01171	0.0347	0.00455	0.0184	0.02004	-0.000490626	0.0218	0.00387	0.02493	-0.00468	0.00941	0.00757	0.000711491	0.02947	0.03243	0.02822	6.43307e-05	-0.014	0.09782	0.01212	0.01043	0.00391	-0.00658	0.01377	0.01175	-0.04646	-0.00443	0.01456	0.00406		0.06812	0.02421	0.05173	0.06912
50	0.03274	0.03402	0.04217	0.05879	0.05547	0.02655	0.04895	0.03446	0.03799	0.02671	-0.00173	0.01544	0.00131	0.02092	0.00102	0.00367	0.00448	0.00795	0.04945	0.03595	0.07046	0.00597	-0.00402	0.09742	0.01592	0.01285	0.00951	-0.00741	0.02791	-0.01288	-0.04461	0.00654	0.02231	0.00488		0.03997	0.03231	0.09224	0.08718
52	0.03255	0.02312	0.0349	0.04832	0.0257	0.01485	0.03201	0.02207	0.01904	0.0066	-0.01005	0.0025	-0.00778	0.01097	-0.00718	0.00537	8.732e-05	-0.00639	0.02489	0.02247	0.05399	0.01689	0.01981	0.11176	0.02688	0.02987	0.01958	0.00432	0.02745	-0.00307	-0.02648	0.03606	0.0191	0.00434		0.0206	--	0.0164	0.04952
54	0.03224	0.02753	0.03907	0.05102	0.04233	0.01887	0.04069	0.02175	0.02737	0.02336	-0.01906	0.00254	-0.01122	0.00688	-0.01613	-0.00676	-0.00783	-0.01599	0.01986	0.02129	0.12028	0.02144	0.01496	0.11491	0.02086	0.02744	0.01994	-0.00112	0.02167	-0.00746	-0.01482	0.1107	0.02333	0.00627		0.10086	0.08846	0.01939	-0.00503
56	0.02528	0.0192	0.02677	0.0398	0.02543	0.00907	0.0278	0.01084	0.01684	0.004	-0.01761	0.00466	-0.01108	0.00608	-0.01002	-0.000141252	-0.0124	-0.0148	0.01938	0.01336	0.05044	0.03042	0.04478	0.12691	0.03605	0.03764	0.03126	0.01275	0.03955	0.03589	-0.00187	0.14271	0.02403	0.0061		0.04718	-0.02015	0.07658	0.03029
58	0.01412	0.00933	0.01621	0.02971	0.01377	0.000991714	0.033	0.00796	0.000887418	0.00224	-0.00632	0.01686	0.00377	0.01419	-0.00665	0.00829	-0.00106	-0.01282	0.01949	0.02268	0.0726	0.03062	0.03264	0.12354	0.02803	0.03357	0.02851	-0.00385	0.01986	0.03065	-0.000781279	0.12759	0.02218	0.00565		0.01264	-0.01967	--	--
60	0.0128	0.0074	0.01519	0.02334	0.01761	0.00137	0.02898	0.00352	0.01357	0.01059	0.00295	0.02004	0.01047	0.02366	0.0092	0.02137	0.00594	0.00385	0.04677	0.04431	0.04784	0.02005	0.02973	0.107	0.02412	0.02435	0.02099	-0.00838	0.00666	0.01418	-0.00987	0.05973	0.0206	0.00393		0.14468	--	--	--
62	0.01316	0.01078	0.01644	0.02561	0.02932	0.00335	0.03146	0.00745	0.01212	0.00302	0.00826	0.028	0.01952	0.02848	0.01362	0.03526	0.02427	0.00894	0.05627	0.04651	0.09556	0.02044	0.02278	0.11702	0.02627	0.03244	0.02362	-0.01467	-9.69276e-05	0.02264	-0.0128	0.08469	0.02624	0.00501	N=	32	30	30	30	21	21	24	21
64	0.01572	0.00739	0.02103	0.02807	0.02337	0.00357	0.0321	0.00635	0.01233	-0.000553907	-0.00366	0.02528	0.00545	0.02208	0.000197356	0.00337	0.00261	0.00235	0.0275	0.03221	0.05844	-0.00156	0.0147	0.0956	0.01309	0.02079	0.00626	-0.02329	-0.00947	0.01769	-0.02921	0.02508	0.01421	0.00398	Mean	0.0464494	0.065121	0.0553167	0.036983	0.0626129	0.0626375	0.23998	0.233915
66	0.02678	0.01404	0.02543	0.03124	0.02793	0.01121	0.0363	0.00843	0.0118	0.01874	-0.01207	0.01359	-0.00163	0.01031	-0.01174	-0.00734	-0.00782	-0.01175	0.02351	0.01504	0.06102	0.00137	0.00776	0.09756	0.01718	0.02172	0.01219	-0.01036	-0.02179	0.00486	-0.03041	0.02034	0.01261	0.00426	SD	0.0461388	0.0859606	0.0442863	0.0453011	0.0633564	0.0633415	0.136569	0.19565
68	0.03128	0.02753	0.03582	0.03855	0.04448	0.01909	0.04823	0.01942	0.02216	0.02374	-0.01691	0.00154	-0.0092	-0.000901226	-0.01283	-0.00693	-0.0137	-0.01794	-0.000317715	0.01307	0.04223	0.000407486	0.01119	0.09486	0.00746	0.0217	0.01	-0.04942	-0.02423	-0.01475	-0.02452	0.05619	0.01179	0.00512	SEM	0.00815627	0.0156942	0.00808554	0.0082708	0.0138255	0.0138223	0.0278771	0.0426943
70	0.03353	0.03036	0.04191	0.04877	0.04372	0.02237	0.05374	0.02088	0.03229	0.03033	-0.01384	0.00147	-0.01064	0.00491	-0.01463	-0.00634	-0.01011	-0.01672	0.00908	0.00574	0.00497	0.01293	0.02455	0.11118	0.02221	0.03694	0.02152	-0.01981	-0.01156	0.00441	-0.01073	0.04359	0.01709	0.00488
72	0.0309	0.02438	0.03979	0.0456	0.03956	0.01325	0.044	0.01554	0.02156	0.01381	-0.00921	0.00996	0.0025	0.01139	-0.00749	0.00709	0.00221	-0.01127	0.02319	0.04042	0.01456	0.02037	0.03492	0.11459	0.0231	0.0423	0.03178	-0.03172	-0.01143	0.01537	0.01482	0.11431	0.02313	0.00535
74	0.02598	0.01714	0.03443	0.03372	0.03803	0.01441	0.04895	0.00638	0.02076	0.01156	-1.24005e-05	0.02011	0.01114	0.02556	0.00524	0.01716	0.00942	-0.00147	0.04415	0.03528	0.05734	0.02641	0.06659	0.13576	0.03935	0.05394	0.03684	-0.02336	0.00115	0.02888	0.02701	0.13331	0.03129	0.00585
76	0.01646	0.00214	0.02251	0.02549	0.01649	0.00149	0.03342	-0.00784	0.00642	-0.00275	0.00621	0.02121	0.01529	0.02665	0.00529	0.02524	0.01082	0.00327	0.02994	0.02862	0.04855	0.03521	0.07351	0.13774	0.04883	0.07331	0.04652	0.00847	-0.00522	0.05214	0.03938	0.18031	0.03204	0.00701
78	0.02011	0.01298	0.02956	0.02431	0.02601	0.00599	0.03755	0.000622245	0.0118	0.00655	0.00643	0.01859	0.01357	0.02417	0.01377	0.01064	0.014	0.00504	0.0442	0.04977	0.12966	0.03621	0.06494	0.13633	0.03591	0.05507	0.03483	-0.02719	-0.01906	0.02602	0.04076	0.16731	0.03301	0.00734
	buffer 2 (- Mg2+)
	CrChR2 L132C																																		Output of statistical analysis performed with Estimation Stats Beta software (see Methods)
[s]	N=1	N=2	N=3	N=4	N=5	N=6	N=7	N=8	N=9	N=10	N=11	N=12	N=13	N=14	N=15	N=16	N=17	N=18	N=19	N=20	N=21	N=22	N=23	N=24	N=25	N=26	N=27	N=28	N=29	N=30	N=31	N=32	Mean	SEM			control_group	test_group	control_N	test_N	effect_size	is_paired	difference	ci_width	ci_lower_limit	ci_upper_limit	pvalue_permutation	pvalue_welch	statistic_welch
0	0	0	0	0	0	0	0	0	0	0	0	0	0	0	0	0	0	0	0	0	0	0	0	0	0	0	0	0	0	0			0	0		1	C2 LC	Co	32	30	mean difference	false	0.00886729	0.95	-0.0139377	0.0301414	0.4456	0.443094	-0.772089
2	0.01952	0.02026	0.02328	0.02522	0.03307	0.01689	0.02884	0.03552	0.02957	0.04715	-0.00216	0.00315	-0.00314	0.01242	0.00326	0.01153	0.00312	0.01085	0.01145	0.016	0.0332	0.00183	0.00862	-0.00344	-0.00769	0.01038	-0.01203	-0.02358	-0.01307	-0.000505326			0.01132	0.00299		2	C2 LC	CapChR1	32	21	mean difference	false	0.0161635	0.95	-0.0120031	0.0516252	0.2946	0.321137	-1.00694
4	0.0115	0.01553	0.01324	0.02282	0.02624	0.00984	0.03011	0.01941	0.02217	0.0094	-0.01432	-0.0098	-0.01422	-0.000210067	-0.00884	0.00381	-0.00763	-0.00356	0.01116	0.00597	-0.0109	-0.02313	-0.00457	-0.00983	-0.01933	-0.00499	-0.01491	-0.01458	-0.06216	-0.03891			-0.00202	0.00362		3	C2 LC	CapChR2	32	24	mean difference	false	0.19353	0.95	0.150479	0.272284	0	3.79e-07	-6.66294
6	0.00922	0.01089	0.01679	0.01638	0.02052	0.00463	0.0228	0.01448	0.01287	0.02105	-0.02192	-0.01639	-0.01653	0.00337	-0.01619	-0.0088	-0.00692	-0.01208	0.00136	-0.01397	-0.00668	-0.02455	-0.00382	-0.01493	-0.01594	-0.00109	0.00545	0.000929556	-0.02472	-0.03172			-0.00252	0.00282
8	0.0021	0.01061	0.01816	0.01855	0.02165	0.00596	0.02672	0.01955	0.01675	0.01512	-0.01141	-0.00808	-0.00761	0.0157	-0.0023	0.00581	0.00355	-0.00602	0.02586	0.00623	0.00085336	-0.02977	0.00481	-0.0215	-0.03352	-0.0061	-0.00922	-0.0321	-0.07113	-0.048			-0.00229	0.00416
10	0.01961	0.01651	0.02628	0.02834	0.03271	0.0152	0.03953	0.02488	0.02724	0.02897	0.00511	0.0162	0.01434	0.03586	0.01879	0.03739	0.02696	0.02881	0.0557	0.04409	0.11679	-0.00809	0.01772	0.00799	-0.00467	0.00992	-0.0299	0.01315	-0.0393	-0.01008			0.02053	0.00498
12	0.01828	0.01771	0.06184	0.14783	0.09676	0.01301	0.13	0.0612	0.08139	0.03734	0.00603	0.03089	0.00763	0.1152	0.00818	0.05725	0.04777	0.01535	0.07302	0.12763	0.06288	0.01078	0.10075	0.04205	0.02678	0.0323	0.03024	0.08086	-0.01922	0.00951			0.05104	0.00787
14	0.04056	0.0408	0.09315	0.21732	0.15378	0.0324	0.22794	0.10305	0.11896	0.07054	-0.0014	0.04462	-0.00312	0.13072	0.000301691	0.06734	0.0518	0.00545	0.09447	0.12779	0.0572	0.01197	0.13351	0.04468	0.03624	0.02646	-0.01945	0.09078	-0.01366	0.00596			0.06634	0.01171
16	0.04155	0.04398	0.10084	0.22144	0.15561	0.03467	0.26093	0.10647	0.11792	0.07831	-0.00915	0.02271	-0.00805	0.12612	-0.00464	0.0529	0.0414	0.00293	0.06938	0.10954	0.036	0.00751	0.17806	0.06759	0.04479	0.03079	0.1173	0.13187	-0.01194	-0.00372			0.0721	0.01276
18	0.03254	0.0269	0.08752	0.21137	0.14004	0.0285	0.24876	0.08888	0.09232	0.05906	-0.01794	0.01564	-0.01965	0.10212	-0.0161	0.03553	0.02495	-0.01257	0.07256	0.07691	-0.00163	-0.00222	0.18535	0.06551	0.02627	0.03462	0.0071	0.10313	-0.01117	-0.01729			0.05557	0.0127
20	0.03979	0.04089	0.08289	0.19272	0.13523	0.0356	0.23046	0.10398	0.08508	0.06624	-0.01592	0.01326	-0.01033	0.08146	-0.01306	0.02937	0.02191	-0.0029	0.05227	0.06766	0.00288	0.00227	0.17181	0.06128	0.02421	0.03231	0.07443	0.08846	-0.02015	-0.01967			0.05515	0.01156
22	0.04546	0.03909	0.08431	0.16259	0.11935	0.04053	0.1787	0.08821	0.07591	0.0742	-0.01408	0.01084	-0.00646	0.07599	-0.0019	0.03571	0.03078	3.09986e-05	0.08169	0.05342	0.05464	-0.01601	0.14046	0.04247	0.01104	0.02045	0.05349	0.05657	-0.05604	-0.03706			0.04815	0.01007
24	0.03954	0.03	0.0629	0.1222	0.07517	0.02926	0.13444	0.05997	0.06113	0.03989	-0.0053	0.00859	-0.000966358	0.055	0.00312	0.03072	0.0214	0.01281	0.07807	0.0317	0.03774	-0.02113	0.1187	0.04709	0.0029	0.00779	-0.0667	0.04286	-0.04947	-0.05168			0.03193	0.00869
26	0.03077	0.02191	0.04803	0.09441	0.06236	0.02054	0.10982	0.05299	0.04349	0.03445	0.00811	0.02731	0.01618	0.06872	0.01633	0.04393	0.02408	0.02394	0.08942	0.06242	0.02462	-0.00732	0.11789	0.0618	0.00443	0.0193	0.00571	0.04849	-0.03594	-0.0401			0.0366	0.00676
28	0.02525	0.01407	0.04094	0.0806	0.04595	0.01523	0.0764	0.02964	0.03455	0.02091	0.01587	0.03004	0.02093	0.05902	0.02385	0.0567	0.03735	0.03627	0.10351	0.05541	0.08224	0.00264	0.11344	0.07834	0.01563	0.03105	0.01184	0.06825	-0.01266	-0.02585			0.03958	0.00594
30	0.02518	0.01138	0.0369	0.0772	0.05518	0.01764	0.07527	0.02416	0.03311	0.02966	-0.00064111	0.01493	0.00937	0.04449	0.0076	0.0282	0.00361	0.00536	0.04801	0.03736	0.0285	0.01066	0.11597	0.0733	0.01647	0.03545	0.06668	0.06691	-0.03981	-0.01222			0.03153	0.00574
32	0.02875	0.01784	0.04336	0.07715	0.05709	0.02594	0.06828	0.03916	0.04258	0.04202	-0.00478	0.000371851	-0.00227	0.03202	-0.00261	0.01817	0.01027	-0.00566	0.07309	0.03115	0.04307	0.01074	0.1002	0.06467	0.01119	0.03481	0.02914	0.06956	-0.02634	-0.0238			0.03017	0.00564
34	0.02809	0.02501	0.04866	0.07556	0.06361	0.02548	0.07952	0.03863	0.03842	0.04985	-0.00927	-0.00436	-0.00784	0.02502	-0.00735	0.01471	-0.000699328	0.00296	0.05906	0.01116	-0.01026	-0.01097	0.08379	0.04789	0.00323	0.01215	0.13348	0.06411	-0.0392	-0.05404			0.02621	0.00728
36	0.02492	0.01502	0.03924	0.06544	0.05646	0.02267	0.07205	0.03933	0.03156	0.02657	-0.02102	-0.00528	-0.01194	0.01445	-0.01349	-7.34612e-05	-0.01255	-0.01701	0.02983	0.01684	-0.01183	-0.01671	0.06938	0.0337	-0.008	0.00531	0.0729	0.04359	-0.03214	-0.06409			0.0155	0.00616
38	0.03194	0.02155	0.05283	0.08001	0.06893	0.03044	0.0751	0.04884	0.04383	0.04592	-0.00926	0.00164	0.00238	0.02777	0.00126	0.01743	0.00425	0.00109	0.0465	0.02835	0.00242	0.01155	0.09436	0.04844	0.01528	0.02358	0.02814	0.05079	-0.03056	-0.02864			0.02787	0.00553
40	0.05182	0.03983	0.0712	0.09341	0.09059	0.04581	0.09847	0.06848	0.06646	0.08382	-0.000639427	0.01523	0.0087	0.03225	0.00238	0.01763	0.00624	-0.00334	0.05631	0.03473	-0.03459	0.03002	0.11151	0.05764	0.02468	0.04487	0.08654	0.08721	0.02101	-0.00624			0.0434	0.00677
42	0.04875	0.03784	0.06303	0.08877	0.06948	0.0399	0.08497	0.05768	0.05546	0.06206	0.01146	0.02941	0.01942	0.05219	0.02078	0.04235	0.01888	0.01569	0.09831	0.05723	0.1012	0.01201	0.0965	0.04354	0.01885	0.0328	0.02116	0.06477	-0.02757	-0.0329			0.04347	0.00609
44	0.0414	0.03744	0.05815	0.08783	0.07258	0.03367	0.08153	0.04655	0.05513	0.05396	0.01497	0.02689	0.01878	0.04265	0.01356	0.04371	0.02225	0.02229	0.08451	0.04966	0.04733	-0.02692	0.05813	0.00948	-0.02217	-0.00609	-0.000608828	0.01465	-0.07263	-0.09805			0.02702	0.00768
46	0.03724	0.03093	0.05858	0.07924	0.06918	0.03044	0.08315	0.04861	0.04828	0.04895	0.00415	0.01431	0.00971	0.03476	0.0082	0.03148	0.01456	0.01259	0.06514	0.03337	0.01005	-0.00554	0.0741	0.03687	0.00449	0.01192	0.05336	0.05866	-0.03746	-0.06872			0.03002	0.00612
48	0.02508	0.02046	0.04172	0.06541	0.05657	0.01853	0.06418	0.03536	0.03264	0.03711	0.000228719	0.01285	0.00272	0.0299	0.00843	0.01938	0.00847	0.01367	0.08721	0.04966	0.05593	0.000942369	0.07364	0.02814	0.00515	0.00872	0.02831	0.04163	-0.04797	-0.06829			0.02519	0.00589
50	0.0327	0.02222	0.04669	0.07605	0.06132	0.02499	0.08479	0.04752	0.04036	0.04887	-0.00998	0.00578	-0.0114	0.03073	-0.000625171	0.02223	0.00594	0.000122039	0.04764	0.02294	0.00947	-0.00988	0.07316	0.02303	-0.00404	0.00342	0.02549	0.03647	-0.03101	-0.07957			0.02151	0.0062
52	0.02612	0.01398	0.04325	0.06821	0.04615	0.01838	0.06884	0.03216	0.03232	0.0385	-0.01496	5.35174e-06	-0.01134	0.02677	-0.00507	0.01354	-0.00575	-0.01168	0.03693	0.00901	-0.00531	-0.01514	0.06645	0.01757	-0.00186	0.00687	0.000959272	0.03184	-0.04269	-0.08712			0.01323	0.006
54	0.02017	0.014	0.04587	0.06912	0.04669	0.02066	0.07465	0.03379	0.03367	0.02476	-0.000909759	0.01284	0.00547	0.03745	0.01295	0.03076	0.01306	0.0108	0.07134	0.03001	0.04936	-0.00374	0.08166	0.02792	0.01039	0.01362	0.04167	0.05565	-0.04717	-0.07799			0.02528	0.00604
56	0.02994	0.02381	0.05077	0.08231	0.05431	0.02779	0.0793	0.04445	0.04577	0.04151	0.00636	0.02204	0.01013	0.03994	0.01994	0.03809	0.01264	0.01267	0.06703	0.04065	0.00697	0.00172	0.08122	0.02551	0.00859	0.01552	0.02073	0.06217	-0.01696	-0.06672			0.02961	0.00562
58	0.03271	0.02295	0.05155	0.08009	0.0596	0.02739	0.06897	0.04169	0.04111	0.03703	0.01499	0.03066	0.02276	0.06091	0.023	0.06043	0.03276	0.03205	0.09601	0.0515	0.06625	0.00847	0.09162	0.03928	0.01865	0.01919	0.08092	0.05954	-0.02366	-0.05436			0.0398	0.0058
60	0.04221	0.03402	0.06525	0.09488	0.07385	0.03859	0.09285	0.05809	0.05719	0.06157	0.0124	0.0279	0.00954	0.05212	0.01258	0.03934	0.01563	0.01285	0.07447	0.03981	0.01547	0.00476	0.08674	0.02244	0.01437	0.01834	0.03334	0.06071	-0.02683	-0.06744			0.0359	0.00638
62	0.03776	0.03041	0.05536	0.08684	0.06104	0.03153	0.0794	0.04026	0.04643	0.0431	-0.00325	0.01158	-0.000273887	0.0356	-0.00434	0.02049	0.00441	-0.00029702	0.07459	0.01707	-0.02719	-0.00453	0.07214	0.01913	0.00914	0.00339	0.03257	0.0306	-0.03179	-0.07465			0.02322	0.00645
64	0.04769	0.03856	0.07004	0.09621	0.08815	0.0391	0.09015	0.05024	0.05967	0.04651	-0.01202	-0.00141	-0.01498	0.02625	-0.01204	-0.00219	-0.01833	-0.01486	0.03506	0.01337	-0.07199	-0.01315	0.07003	0.00822	-0.000762293	-0.00225	0.00118	0.03316	-0.03186	-0.09615			0.01739	0.00826
66	0.04143	0.03124	0.05821	0.09795	0.07057	0.03551	0.09154	0.04601	0.05541	0.05789	-0.01368	-0.00846	-0.01182	0.02532	-0.00669	0.00862	-0.00388	-0.00628	0.03383	0.02601	-0.01425	-0.01638	0.06511	-0.00248	-0.00514	-0.00885	-0.00232	0.01829	-0.03783	-0.10386			0.01737	0.0076
68	0.02614	0.01956	0.04714	0.07592	0.04263	0.01674	0.0659	0.02472	0.03458	0.01706	-0.00234	0.01288	-0.00232	0.04187	0.00225	0.02492	-0.000478381	-0.00183	0.04976	0.0234	0.01335	-0.00435	0.07025	0.01984	0.0052	0.01015	0.06917	0.04441	-0.03736	-0.08444			0.02082	0.00598
70	0.02691	0.01689	0.05193	0.08386	0.05053	0.02165	0.07393	0.02892	0.04171	0.0429	0.00208	0.0204	0.00522	0.05071	0.00669	0.03471	0.01082	0.00894	0.05278	0.03362	0.01763	0.00243	0.07918	0.0098	0.00967	0.01346	-0.04697	0.03443	-0.04006	-0.07037			0.02248	0.00623
72	0.02205	0.00913	0.03501	0.077	0.04629	0.01447	0.05632	0.0198	0.02732	0.02692	0.00727	0.02953	0.01656	0.05448	0.01057	0.04986	0.02669	0.01802	0.05926	0.05336	0.06592	0.01075	0.08758	0.02683	0.01897	0.02354	0.08095	0.06823	-0.02068	-0.05933			0.03209	0.0056
74	0.02167	0.00886	0.04529	0.07716	0.04718	0.01603	0.06864	0.01037	0.03419	0.03969	0.01452	0.0294	0.0187	0.05662	0.01869	0.04973	0.02152	0.02337	0.0791	0.04606	0.07388	0.00866	0.09066	0.02228	0.01748	0.0232	0.04869	0.04543	-0.01729	-0.06553			0.03248	0.00567
76	0.02677	0.0137	0.04005	0.08187	0.06082	0.02097	0.07697	0.02867	0.03722	0.04708	0.00286	0.0159	0.00864	0.04421	0.00326	0.02656	0.00618	0.00405	0.05769	0.01881	0.0174	0.00536	0.07406	0.01287	0.0103	0.00494	0.07189	0.04245	-0.05058	-0.07645			0.02448	0.00625
78	0.037	0.01598	0.0492	0.08936	0.06092	0.02785	0.07893	0.03413	0.0482	0.03485	-0.00497	0.00776	0.000864384	0.03412	5.17155e-05	0.02041	-3.69152e-06	-0.000242768	0.02744	0.03101	0.05144	-0.00952	0.06612	0.00508	0.00469	-0.00128	0.01477	0.02851	-0.0519	-0.09643			0.02014	0.00668
	buffer 1 (+ Mg2+)
	CoChR WT
[s]	N=1	N=2	N=3	N=4	N=5	N=6	N=7	N=8	N=9	N=10	N=11	N=12	N=13	N=14	N=15	N=16	N=17	N=18	N=19	N=20	N=21	N=22	N=23	N=24	N=25	N=26	N=27	N=28	N=29	N=30	N=31	N=32	Mean	SEM
0	0	0	0	0	0	0	0	0	0	0	0	0	0	0	0	0	0	0	0	0	0	0	0	0	0	0	0	0	0	0			0	0
2	-0.10981	-0.04089	-0.05644	-0.01161	-0.05361	-0.05067	-0.02475	-0.04804	-0.05571	-0.01512	-0.0323	-0.02181	-0.04089	-0.01843	-0.01498	-0.015	-0.00958	0.00675	0.09746	0.02728	0.03151	0.01416	0.00336	0.02207	0.02801	-0.05985	-0.0093	0.00246	0.01982	0.00796			-0.01427	0.00708
4	-0.06913	-0.02808	-0.02193	-0.01615	-0.02711	-0.02798	0.0011	-0.01187	0.06772	-0.01437	-0.02882	-0.000387513	-0.04755	-0.02706	-0.0165	-0.00365	-0.00221	0.0039	0.12899	0.04225	0.03742	0.02636	0.04516	0.07927	0.04443	-0.0228	-0.00325	0.0535	0.0444	0.0442			0.00833	0.0078
6	-0.11738	-0.03482	-0.07164	-0.02451	-0.04083	-0.03923	0.000424257	-0.04217	0.00421	0.05208	0.0533	0.04815	0.00288	0.03135	0.0072	0.05693	0.00359	0.03328	0.08325	0.03286	0.0309	0.021	-0.00686	0.03363	0.01417	-0.03311	-0.03474	0.00167	-0.02662	0.02057			0.00198	0.00781
8	-0.07784	-0.01313	-0.03176	-0.00263	-0.03635	-0.00927	-0.00611	-0.02677	0.1019	0.04006	0.04644	0.04002	0.01852	0.01411	-0.00318	0.06782	0.00713	0.02199	0.08114	0.00723	-0.00789	0.00434	0.01892	0.02185	0.00138	-0.05212	-0.04497	-0.01996	-0.01365	-0.01222			0.0045	0.00705
10	-0.08287	-0.01685	-0.0577	-0.01791	-0.05188	-0.02859	-0.00656	-0.01313	-0.02707	0.00623	0.03969	0.0384	0.0393	0.02502	0.01311	0.02623	0.02062	0.0299	0.01821	0.00816	0.02057	-0.00869	0.00105	0.00371	-0.01438	-0.06761	-0.01339	-0.06252	-0.00358	-0.03502			-0.00725	0.00608
12	-0.0952	0.0615	-0.04166	0.07982	0.0042	0.05256	0.10415	0.01063	0.26926	0.20278	0.06215	0.13184	0.04635	0.04015	0.02865	0.12592	0.04226	0.06421	0.02806	0.04118	0.16453	0.06347	0.05629	0.07823	0.01746	0.12733	0.13091	0.07042	0.02881	0.14178			0.07127	0.01295
14	-0.11129	0.04058	-0.04546	0.07615	0.01058	0.06024	0.14661	-0.00863	0.17453	0.18435	0.08035	0.07568	0.03398	0.01803	0.01453	0.10085	0.02743	0.0321	0.05766	0.04656	0.08581	0.05728	0.04701	0.06878	0.05115	0.0609	0.10197	0.05361	0.01209	0.12126			0.05582	0.0108
16	-0.08943	0.0335	-0.03073	0.06983	0.0047	0.06272	0.12258	0.00218	0.16181	0.14033	0.05984	0.07048	0.03298	0.02052	-0.0037	0.08368	0.01956	0.02663	0.05209	0.0533	0.10083	0.04579	0.00455	0.04939	0.03234	0.03127	0.11872	0.07083	0.01869	0.10676			0.04907	0.00952
18	-0.02912	0.02603	-0.01107	0.07468	0.04019	0.10078	0.17055	0.04361	0.15417	0.12935	0.03509	0.02369	0.01284	-0.00192	0.000667102	0.06815	0.0082	0.02365	0.04846	0.06402	0.13335	0.04564	0.05631	0.09703	0.01869	0.07288	0.12972	0.09267	0.02422	0.10632			0.05863	0.00937
20	0.02768	0.02197	-0.00902	0.08799	0.0154	0.04322	0.10439	0.00754	0.13251	0.13629	0.03965	0.08089	-0.00362	0.01317	0.00965	0.09772	0.0173	0.02678	0.12699	0.06315	0.11982	0.03911	0.04222	0.11854	0.04382	0.05173	0.09224	0.0164	0.01939	0.07658			0.05532	0.00809
22	-0.05147	-0.02307	-0.08934	0.00679	-0.04599	-0.02258	0.000313011	-0.01592	0.08858	0.06944	0.04623	0.06747	0.01963	0.02049	0.01113	0.07881	0.01459	0.04755	0.09873	0.04908	0.05516	0.02097	0.01232	0.02419	0.0287	-0.00105	0.03067	0.02197	0.03558	0.04525			0.02147	0.00767
24	0.02275	0.01014	-0.03083	0.02134	-0.0087	0.01985	0.0675	0.02223	0.10984	0.09465	0.04758	0.03275	0.01913	0.0265	0.01461	0.06821	0.02687	0.04722	0.11728	0.0381	0.07087	0.01715	0.03113	0.06915	0.07222	0.00407	0.04682	0.00412	-0.00219	0.04295			0.03744	0.00628
26	0.06085	0.00037099	-0.06023	0.04146	-0.03072	0.0057	0.02674	-0.01002	0.05676	0.11174	0.09109	0.03578	0.04648	0.05107	0.01524	0.08792	0.02935	0.05199	0.11335	0.04354	0.055	0.01521	0.02205	0.04722	0.03152	-0.04136	0.08587	0.01248	0.01828	0.02171			0.03455	0.00746
28	0.16503	0.01692	0.0172	0.06056	0.0288	0.04452	0.08469	0.03089	0.06993	0.11921	0.0676	0.03741	0.0562	0.04592	0.01833	0.0965	0.03044	0.05592	0.17727	0.03115	0.11113	0.0247	0.0585	0.10114	0.06743	0.04706	0.03517	0.06914	0.04198	0.10957			0.06401	0.00751
30	0.1596	0.0214	0.01365	0.05928	0.01393	0.02469	0.08357	0.00883	0.08066	0.04989	0.05742	0.01489	-0.02163	0.0365	0.01336	0.04244	0.02577	0.04828	0.12586	0.04029	0.09841	0.02428	0.04296	0.06946	0.05413	-0.04053	0.05053	0.06061	0.01558	0.04387			0.04393	0.00729
32	0.19806	0.03205	0.03672	0.07949	0.0321	0.04792	0.06726	0.0359	0.14219	0.09005	0.04596	0.03692	-0.01138	0.05732	0.01473	0.08782	0.01994	0.05504	0.21777	0.05236	0.11027	0.03417	0.04999	0.18079	0.06157	0.04137	0.07531	0.03898	0.06005	0.09007			0.06936	0.00973
34	0.15139	0.01948	-0.00687	0.0608	0.00952	0.02035	0.05133	0.01444	0.07276	0.05233	0.03541	0.02907	0.03574	0.01311	0.00115	0.0761	0.00625	0.04099	0.17833	0.04494	0.08797	0.03297	0.02705	0.10093	0.06161	-0.0043	0.05357	0.09299	0.00929	0.04961			0.04728	0.00787
36	0.09624	-0.00375	-0.03586	0.04125	-0.00682	-0.00866	0.00676	-0.02949	0.0821	0.03035	0.00402	0.03904	-0.00249	0.00431	-0.01368	0.05366	0.00441	0.01867	0.2366	0.04459	0.03097	0.03786	0.023	0.03737	0.08397	0.00779	0.03786	0.05751	0.0305	0.00545			0.03045	0.00918
38	0.04371	-0.00546	-0.067	0.02705	-0.02224	-0.02051	0.02644	-0.0173	0.08889	0.04897	0.02786	0.0539	0.02653	-0.00518	0.00184	0.05431	0.00934	0.03676	0.22216	0.03836	0.04926	0.02878	0.03489	0.01492	0.05533	0.01319	0.07651	0.01383	0.02676	0.07248			0.03181	0.00888
40	0.01665	0.00134	-0.0616	0.02581	-0.02596	-0.00581	-0.00239	-0.00964	0.09984	0.05883	0.01654	0.02862	0.02303	0.00944	0.00355	0.09045	0.00695	0.02941	0.18779	0.05725	0.05498	0.03309	0.05665	0.05384	0.05022	0.01759	0.05651	0.08903	0.0295	0.03854			0.03434	0.00827
42	0.04996	-0.00303	-0.02638	0.01656	-0.0099	-0.00302	0.04159	0.01943	0.09281	0.06605	0.03617	0.08806	0.01653	0.01683	0.00443	0.05208	0.01705	0.04193	0.18496	0.03418	0.09921	0.04255	0.04137	0.11571	0.07046	-0.00876	0.04637	0.05811	0.02095	0.0611			0.04278	0.00795
44	0.05191	0.017	-0.02498	0.04848	0.00571	0.0173	0.0626	-0.00195	-0.00678	0.01114	0.01265	0.00555	-0.00246	0.02441	-0.00328	0.07454	0.00606	0.03927	0.20263	0.04071	0.0444	0.02876	0.01251	0.0203	0.05316	-0.02012	0.03233	0.01851	0.0164	0.05666			0.02811	0.00749
46	0.06411	0.0327	-0.000692751	0.03928	0.01174	0.02345	0.03639	0.01587	0.11142	0.0798	0.04407	0.06862	0.01043	0.04226	0.01441	0.09663	0.02653	0.05389	0.20707	0.05933	0.08062	0.03443	0.04876	0.09034	0.05051	0.0362	0.06155	0.04665	-0.0018	0.06932			0.0518	0.00745
48	0.06787	0.01786	0.00924	0.05032	0.00376	0.03146	0.06166	-0.00798	0.12672	0.06597	0.05744	0.08742	0.04759	0.05482	0.03171	0.07962	0.0333	0.06142	0.14578	0.01835	0.04018	0.01208	0.01965	-0.03067	0.02614	-0.01519	0.05061	0.03626	-0.01811	-0.01445			0.03836	0.00736
50	0.08432	0.01873	0.02587	0.06089	0.02933	0.02708	0.06855	0.00604	0.00884	0.03574	-0.00287	0.00646	-0.05114	-0.01539	0.00391	0.02175	0.01135	0.04275	0.11084	0.02912	0.04697	0.01607	-0.00874	0.01882	0.05741	-0.00163	0.01943	0.03257	0.00805	-0.00546			0.02352	0.00579
52	-0.0106	-0.00615	-0.01327	0.03108	-0.00894	0.00705	0.04009	-0.00958	0.06234	0.05051	0.01226	0.03441	0.00713	0.0342	0.00275	0.0836	0.0171	0.03716	0.1012	0.03448	0.05404	0.01416	-0.00528	0.05534	0.05802	-0.04614	0.03365	-0.01073	-0.00387	-0.02067			0.02118	0.00608
54	0.01344	0.01833	0.02322	0.05547	0.02226	0.02505	0.0573	0.03646	0.07299	0.0191	3.537e-05	0.01483	-0.03169	0.00229	-0.00575	0.04347	0.00756	0.04162	0.12616	0.02977	0.05861	0.0209	-0.00336	0.04969	0.02018	-0.01794	0.06194	0.02109	-0.02641	0.03527			0.0264	0.00584
56	-0.07101	0.01137	-0.04283	0.02262	-0.02339	0.0045	0.03148	-0.00969	0.07327	0.04024	0.01446	0.04364	0.00503	0.01865	-0.00197	0.04253	0.00631	0.03995	0.16711	0.03807	0.06294	0.03492	0.01906	0.0725	0.04608	-0.02685	0.06073	0.04971	0.02646	0.0082			0.02547	0.00777
58	-0.08892	-0.02641	-0.0624	0.01246	-0.03942	-0.02294	0.01034	-0.03281	0.10529	0.04314	0.00285	0.0421	0.03618	0.03486	-0.00546	0.04972	0.00105	0.02354	0.21369	0.05673	0.08891	0.04833	0.05258	0.12916	0.07351	0.07171	0.06994	0.08259	0.04645	0.06673			0.03612	0.01096
60	-0.05268	-0.00146	-0.02894	0.01785	-0.01485	0.01722	0.02174	-0.01028	0.08426	0.10837	0.04851	0.04154	0.01754	0.02908	0.02063	0.08955	0.02367	0.05164	0.22865	0.05482	0.10523	0.035	0.07032	0.12757	0.06162	-0.01253	0.06779	0.02998	0.02679	0.07234			0.04436	0.00994
62	-0.0293	0.00326	-0.0133	0.0416	0.02265	0.03627	0.04922	0.02252	0.12292	0.06383	0.03288	0.05947	0.03553	0.04005	0.01146	0.08719	0.03346	0.07286	0.18868	0.04811	0.12256	0.03483	0.06126	0.11405	0.07862	0.0412	0.08743	0.11382	0.05512	0.12138			0.05865	0.00846
64	-0.01772	-0.000647943	-0.04748	0.03102	0.00677	0.02081	0.03052	-0.00411	0.07651	0.08888	0.07935	0.03474	0.07443	0.06212	0.03369	0.0913	0.04748	0.06667	0.11404	0.0259	0.0942	0.01517	0.00762	0.08645	0.05217	-0.03564	0.05225	0.03333	0.01091	0.0105			0.03804	0.00733
66	0.00531	0.01597	-0.01271	0.04736	0.00767	0.00732	0.04152	0.01378	0.14298	0.05929	0.02264	0.04513	-0.00319	0.04427	0.01242	0.09592	0.02549	0.04949	0.1277	0.03291	0.14902	0.02588	0.03283	0.12081	0.06038	-0.03567	0.07559	0.12486	0.02909	0.10294			0.0489	0.00881
68	-0.00367	0.0238	-0.00577	0.04024	0.02145	0.0226	0.05712	-0.00966	0.11423	0.05554	0.03328	0.04099	0.02798	0.05927	0.01381	0.08317	0.02653	0.05533	0.16575	0.05436	0.09263	0.04296	0.03152	0.07155	0.07477	-0.00746	0.07167	0.10341	0.0238	-0.00833			0.04576	0.00734
70	-0.06126	0.00402	-0.03473	0.03175	-0.00067209	0.02197	0.0346	-0.00991	0.05714	0.03104	0.05301	0.0624	0.02329	0.03415	0.00285	0.05624	0.00566	0.02642	0.08435	0.0213	0.06114	0.02163	0.01568	0.11827	0.0146	-0.11249	0.04156	0.01874	-0.00115	0.01877			0.02135	0.00773
72	0.0069	0.01418	0.01931	0.02267	0.00668	0.03614	0.0333	0.00887	0.03488	0.02613	-0.00634	0.03386	-0.00689	0.01139	-0.00829	0.04251	-0.00144	0.02455	0.13796	0.0311	0.10985	0.03195	0.06025	0.15086	0.05444	-0.0282	0.10737	0.10532	0.04719	0.10406			0.04035	0.00827
74	0.04932	0.01977	0.02172	0.05291	0.02508	0.04277	0.08864	0.03886	0.08275	0.05828	0.05429	0.06787	0.04738	0.03713	0.0198	0.12085	0.02693	0.06244	0.1113	0.03857	0.12232	0.02864	0.05344	0.17717	0.06349	-0.05942	0.07436	0.02592	0.000919527	0.06946			0.0541	0.00785
76	0.04847	0.02919	0.00998	0.03972	0.02121	0.03644	0.02628	0.01047	0.20476	0.09015	0.09662	0.08104	0.06872	0.07823	0.02793	0.11539	0.03562	0.08525	0.18851	0.07313	0.15025	0.06584	0.08676	0.22711	0.11357	0.01021	0.09515	0.12538	0.06234	0.12749			0.08104	0.01043
78	0.03231	0.0201	0.02199	0.03432	0.02496	0.0324	0.05855	0.01915	0.0699	0.07075	0.0947	0.09643	0.03106	0.05221	0.02956	0.09059	0.03499	0.07171	0.14689	0.07492	0.14617	0.05771	0.09379	0.17919	0.12909	0.03653	0.14136	0.06132	0.05447	0.13289			0.07133	0.00819
	buffer 2 (- Mg2+)
	CoChR WT
[s]	N=1	N=2	N=3	N=4	N=5	N=6	N=7	N=8	N=9	N=10	N=11	N=12	N=13	N=14	N=15	N=16	N=17	N=18	N=19	N=20	N=21	N=22	N=23	N=24	N=25	N=26	N=27	N=28	N=29	N=30	N=31	N=32	Mean	SEM
0	0	0	0	0	0	0	0	0	0	0	0	0	0	0	0	0	0	0	0	0	0	0	0	0	0	0	0	0	0	0			0	0
2	-0.03525	0.00204	0.01996	-0.00719	0.0202	-0.02315	-0.00704	0.000780602	-0.09008	0.03993	-0.03736	-0.04349	-0.02435	-0.00163	0.0092	-0.01439	0.01653	0.02948	0.03048	-0.02229	-0.0118	-0.00975	-0.02015	-0.03922	-0.05054	-0.07741	-0.05486	0.00581	-0.02054	-0.01225			-0.01428	0.00561
4	-0.06588	-0.01378	0.00661	-0.00572	-0.01235	-0.01938	-0.0147	-0.02563	0.01128	0.04089	-0.00293	-0.06387	-0.01427	-0.02652	0.00698	-0.02529	0.02948	0.03152	0.06129	0.00426	0.05896	0.0084	0.0315	0.09992	-0.02686	0.05911	0.000914129	0.01995	0.0291	0.05694			0.008	0.00682
6	-0.07579	-0.00861	0.00527	-0.0181	-0.01066	-0.03731	-0.00481	-0.01056	0.09577	0.0717	-0.01611	0.02177	-0.01869	0.02112	0.01189	0.01651	0.02396	0.03211	0.05201	-0.01961	0.00189	-0.01674	-0.00932	0.05757	-0.01568	-0.00557	0.00547	0.04621	-0.0085	0.00759			0.00649	0.00623
8	-0.04718	-0.00455	0.01278	-0.00942	-0.024	-0.01828	-0.00311	-0.03111	-0.01255	0.01473	-0.05088	-0.08344	-0.03078	-0.02606	-0.00832	0.00445	0.000773687	0.00559	0.02978	0.00594	0.01404	-0.0131	0.01363	0.03703	0.00863	-0.00164	-0.01078	0.0836	-0.00642	0.02639			-0.00414	0.0055
10	-0.0744	-0.01127	0.00233	-0.01052	-0.01728	-0.02109	-0.01913	-0.01428	-0.00501	0.0319	-0.05716	-0.04742	-0.03445	-0.01887	-0.02237	-0.01888	0.000148108	0.00236	0.03806	-0.01672	0.02276	-0.01198	-0.03249	-0.01687	0.01302	-0.03694	-0.04093	-0.00464	-0.00124	0.02912			-0.01314	0.00463
12	0.02957	0.0806	0.03838	0.06119	0.06306	0.11878	0.14165	0.06644	0.19848	0.16415	-0.03191	-0.04049	-0.05397	-0.035	-0.0055	0.02084	0.01031	0.00545	0.02904	0.02227	0.04845	0.04883	-0.00507	0.05984	0.00271	0.03792	0.06778	0.10555	-0.03771	0.16177			0.04578	0.01177
14	0.06548	0.11252	0.09306	0.07848	0.10633	0.1634	0.25608	0.09263	0.21367	0.16855	-0.00176	-0.00652	-0.05422	-0.03135	-0.02166	-0.00617	0.01014	0.00364	0.10393	0.057	0.08082	0.05353	0.05882	0.06429	0.04332	0.16048	0.13552	0.13908	0.04909	0.08717			0.07585	0.01341
16	0.07908	0.06482	0.04666	0.07168	0.05307	0.14039	0.23153	0.0401	0.1924	0.15776	0.01667	-0.041	-0.05294	-0.03846	0.00133	0.0495	0.02906	0.02244	0.14931	0.04163	0.09543	0.03145	0.01611	0.11586	0.01189	0.1	0.12454	0.05266	0.03186	0.13356			0.06561	0.01238
18	0.06053	0.04391	0.02406	0.05048	0.03015	0.11971	0.19073	0.03572	0.16027	0.15397	0.04718	-0.02479	-0.02366	-0.00627	0.00278	0.08341	0.04322	0.03745	0.14383	0.04647	0.0958	0.03908	0.03217	0.08434	0.03529	0.08505	0.10333	0.05834	0.03103	0.08396			0.06225	0.00963
20	0.0614	0.0467	0.02816	0.05422	0.03535	0.07961	0.12357	0.03973	0.07503	0.08437	-0.00894	-0.00338	-0.02937	-0.0406	0.00147	0.04437	0.02939	0.01087	0.16058	0.01819	0.04163	0.01019	-0.02484	0.05877	-0.01806	0.06912	0.08718	0.04952	-0.00503	0.03029			0.03698	0.00827
22	0.10317	0.01588	0.02782	0.02519	0.00532	0.0204	0.03603	0.01213	0.14604	0.07652	0.02662	0.0225	-0.00482	0.02118	0.01497	0.0205	0.04004	0.0121	0.16175	0.01761	0.06226	0.00627	0.00242	-0.000782423	-0.01809	0.03877	0.06824	0.06027	0.00883	0.01422			0.03478	0.00758
24	0.11229	0.00403	-0.00811	0.03987	0.00395	0.01691	0.03459	-0.03891	0.14721	0.08193	-0.03323	-0.00846	-0.0255	-0.01307	0.00784	0.00487	0.01658	0.01625	0.25507	0.01451	0.05766	-0.00252	-0.017	0.0755	0.02335	0.023	0.02061	0.01197	-0.01427	0.02093			0.02759	0.01085
26	0.16226	0.03057	0.03504	0.0253	0.04257	0.04773	0.03019	-0.000971607	0.13384	0.04116	0.00635	-0.01958	-0.05	-0.0066	-0.0055	0.00993	0.00783	0.01898	0.23518	0.01284	0.0464	0.00622	0.02798	0.10348	0.02845	0.05517	0.06068	0.06418	0.01777	0.05465			0.04074	0.01026
28	0.22165	0.01775	-0.01656	0.01323	-0.00924	-0.00921	-0.00876	-0.01653	0.00683	0.03938	-0.04411	-0.02419	-0.05739	-0.03701	-0.0227	0.01287	-0.0084	-0.00881	0.28578	-0.00564	-0.0101	0.01272	0.00257	-0.02867	-0.00741	-0.04249	0.02073	0.02027	-0.02026	-0.0174			0.00863	0.01287
30	0.25027	0.03589	0.05029	0.04231	0.03704	0.05136	0.01253	0.04828	0.03971	0.02098	-0.05971	-0.02533	-0.03542	-0.0492	-0.01569	-0.04724	-0.01293	-0.00412	0.35596	0.00924	0.05175	0.014	0.01165	0.07551	0.0356	0.04137	0.06395	0.10022	0.02958	0.04376			0.03905	0.01505
32	0.31881	0.0451	0.08707	0.06937	0.03551	0.04694	0.0557	0.04602	-0.04413	-0.005	-0.04628	-0.04567	-0.04256	-0.02517	-0.01183	0.00953	-0.00536	-0.01084	0.34803	0.01932	0.11121	0.02613	0.01666	0.16791	0.06227	0.05235	0.07073	0.10346	0.0212	0.05664			0.0511	0.01676
34	0.30858	0.03497	0.07048	0.04692	0.05325	0.0418	0.05922	0.05111	-0.00633	0.00603	-0.02334	-0.01627	-0.0409	-0.0243	-0.01754	0.02314	0.00316	-0.00599	0.25994	0.0234	0.02451	0.01745	-0.00946	0.03937	0.02029	0.07278	0.03612	0.03259	0.01997	0.04159			0.03809	0.01338
36	0.2203	0.0195	0.04064	0.03283	0.01388	0.02555	0.03655	0.0346	-0.03816	0.03838	-0.02585	-0.08405	-0.02178	-0.02556	0.00372	-0.000883711	0.00784	-0.01049	0.29858	0.02385	0.07634	0.01709	0.03907	0.11952	0.02903	0.1448	0.09921	0.05493	0.01664	0.04795			0.04113	0.01378
38	0.22941	0.03048	0.05802	0.03653	0.06177	0.04588	0.02229	0.04239	0.08127	0.07742	0.0244	0.01074	-0.04164	-0.01458	0.00495	0.01841	0.02819	0.03747	0.20267	-0.00399	0.02718	0.00735	-0.01501	0.08694	-0.0441	0.0327	0.01786	0.06687	0.00595	0.02347			0.03871	0.01058
40	0.16425	0.02561	0.04989	0.03641	0.03785	0.02639	0.00356	0.00274	0.05241	0.02473	0.00779	-0.05558	-0.05535	-0.00592	0.00233	0.00725	0.03029	0.01816	0.27083	0.00649	0.07088	0.01013	0.00427	0.113	0.00821	0.04824	0.07742	0.04208	0.00465	0.09476			0.03746	0.01139
42	0.13258	0.01791	0.00851	0.01427	0.000939629	-0.00775	0.00177	0.00938	0.07103	0.02062	-0.02855	-0.07063	-0.02694	0.00717	0.00326	0.01433	0.02512	0.01833	0.29245	0.04172	0.09313	0.01685	0.01279	0.09304	0.03145	0.07363	0.07383	0.06571	0.01502	0.05077			0.03572	0.01161
44	0.15305	0.01329	0.02689	0.02396	0.01009	0.02027	-0.00153	0.018	0.05791	0.05076	-0.06714	-0.05618	-0.04398	-0.02767	-0.00347	-0.01011	-0.00527	0.00296	0.2753	0.039	0.04512	0.01332	0.00515	0.05132	0.00576	0.0348	0.04868	0.07965	0.03285	0.07188			0.02882	0.01153
46	0.11764	0.03006	0.03156	0.02824	0.02815	0.028	0.04579	0.02985	0.13924	0.06341	-0.03073	-0.06491	-0.01027	0.00953	-0.0251	0.00178	-0.000142266	-0.00346	0.35299	0.05166	0.10022	0.04495	0.03568	0.13916	0.04699	0.14237	0.11295	0.09253	0.04191	0.11437			0.05648	0.01412
48	0.15936	0.02759	0.02414	0.03734	0.04557	0.02744	0.06239	0.03893	0.09895	0.08741	0.03025	0.00738	-0.00536	0.01507	-0.01537	0.05358	0.01344	0.00591	0.16478	-0.000448149	-0.02173	0.00115	-0.00362	0.06215	-0.03447	0.03309	0.0469	0.04369	-0.04228	-0.02499			0.03128	0.00893
50	0.18878	0.02867	0.03371	0.03965	0.02374	0.02667	0.032	0.02913	0.07491	-0.01512	-0.03944	-0.07987	-0.06561	-0.02599	-0.02463	-0.0015	-0.00572	-0.00667	0.12084	-0.00427	0.02029	0.0033	-0.01169	0.02944	-0.02056	-0.03383	-0.0031	0.04712	-0.03142	0.04677			0.01252	0.00959
52	0.18296	0.06262	0.11101	0.07932	0.08759	0.07574	0.07818	0.07225	-0.000512533	0.02908	-0.07564	-0.06411	-0.04131	-0.01988	-0.01271	0.00542	-0.00105	-0.00884	0.15678	0.00448	0.01543	0.00195	-0.0049	0.02569	-0.05574	0.02922	0.03308	0.00355	-0.01571	0.03252			0.02622	0.01099
54	0.09369	0.016	-0.00355	0.03097	0.02623	0.01432	0.0227	0.04261	0.02395	0.01349	-0.07618	-0.06393	-0.04441	-0.03854	-0.00291	0.01404	0.00283	-0.000924099	0.12632	0.00126	0.01807	-0.00134	-0.0117	0.08866	-0.01728	-0.01191	0.01297	0.04012	-0.04662	-0.013			0.00853	0.00789
56	0.09684	0.0273	0.04775	0.04363	0.05235	0.01834	0.05537	0.0612	0.05279	0.04599	-0.05846	-0.06778	-0.05382	0.00133	-0.00705	0.02401	0.00511	0.00498	0.13375	-0.00299	0.04605	0.00492	-0.01801	0.07758	0.00489	0.04701	0.02826	0.0784	0.00161	0.01461			0.02553	0.00809
58	0.03905	0.01343	-0.00146	0.03313	0.0148	0.01166	0.01102	-0.00969	0.10327	0.06188	0.02891	-0.0147	-0.00618	0.02838	0.00516	0.02823	0.02432	0.02778	0.20068	0.01097	0.05589	0.01938	0.0294	0.1959	0.0355	0.07207	0.08405	0.11333	0.04062	0.0727			0.04432	0.00956
60	0.05656	0.00885	-0.00158	0.00623	0.01599	0.00962	-0.01202	0.0099	0.05612	0.04015	0.00576	-0.05926	-0.01004	0.000679122	0.01833	0.0052	0.02413	0.02608	0.18893	0.02158	0.08653	0.01577	0.02247	0.08812	0.04548	0.10882	0.02722	0.09586	-0.00437	0.11263			0.03366	0.00888
62	0.14441	0.04456	0.08639	0.04432	0.04456	0.05873	0.05195	0.05003	0.08647	0.08053	-0.02061	-0.02171	0.01941	0.0298	0.00439	-0.000613448	0.02293	0.0216	0.20654	0.0156	0.07633	0.01744	-0.00302	0.03286	0.01833	0.05883	0.04818	0.04216	0.02756	0.08482			0.04576	0.00852
64	0.1511	0.0314	0.04029	0.0327	0.01975	0.04175	0.04079	0.01986	-0.04227	0.01589	-0.02752	-0.0625	-0.04353	-0.06073	-0.00185	0.04234	0.01284	0.01055	0.17678	0.0236	0.10746	0.03039	0.05047	0.10162	-0.02465	0.07421	0.06411	0.0907	0.00418	0.06827			0.03293	0.01033
66	0.14477	0.04025	0.03604	0.04566	0.0127	0.00804	0.03489	0.000903441	0.04487	0.04009	-0.04567	-0.06217	-0.03741	-0.03344	-0.01587	0.04936	0.00739	0.00376	0.1171	0.01405	0.0478	0.01202	-0.01198	0.01168	0.00687	0.02681	-0.000207035	0.02322	-0.00789	0.04792			0.01872	0.00773
68	0.20244	0.03276	0.06789	0.04205	0.04375	0.02897	0.03185	0.02323	-0.04774	0.04648	-0.02201	-0.03001	-0.04363	-0.00834	-0.01405	0.01117	-0.000843116	-0.00209	0.10274	0.01837	0.03621	0.01706	0.02702	0.11912	-0.02147	0.09496	0.0665	0.05177	0.01139	0.01384			0.02998	0.00948
70	0.10641	0.03687	0.02368	0.03889	0.03215	0.01359	0.03623	0.02178	0.11596	0.06056	-0.03249	-0.02925	-0.00662	0.02702	-0.01075	0.0482	-0.00327	0.01061	0.12188	0.01934	0.02918	0.01186	-0.01688	0.18557	0.00183	0.01946	0.0583	0.04307	-0.02207	0.04525			0.03288	0.00876
72	0.08183	0.01567	0.03329	0.01833	0.02116	0.01366	0.01892	0.00865	0.02661	0.01218	-0.02937	-0.05398	-0.0296	-0.02745	-0.01188	0.00233	-0.00815	-0.00236	0.1161	-0.00089861	0.04474	0.01502	0.02018	0.10349	0.03627	0.02164	0.06674	0.07696	0.01651	0.07253			0.02264	0.0072
74	0.06365	0.01371	0.01741	0.03536	0.00707	0.00498	0.00877	0.01707	-0.02106	0.04422	-0.04363	-0.04221	-0.07005	-0.03364	-0.0126	0.01774	-0.00221	-0.01191	0.11395	0.01152	0.02988	0.02696	0.03447	0.03952	0.03006	0.0619	0.05726	0.05949	-0.00848	0.07695			0.01754	0.00717
76	0.15039	0.02051	0.0536	0.01585	0.02065	0.02173	0.04441	0.00574	0.03932	0.02459	-0.04854	-0.05445	-0.04954	-0.02141	-0.02237	0.01712	0.00908	-0.000508875	0.12358	0.01567	0.05454	0.03273	0.01636	0.10908	-3.68186e-08	0.03416	0.04009	0.0633	-0.0029	0.05618			0.02563	0.00846
78	0.15079	0.00671	0.0434	0.03627	0.01079	-0.00239	0.02496	0.02785	0.03014	0.044	-0.03783	-0.04224	-0.02358	0.00114	0.00267	-0.00295	0.01212	0.00525	0.16391	0.03751	0.06985	0.03621	0.00623	0.1194	0.01762	0.04447	0.07213	0.06206	0.02167	0.07173			0.03366	0.00871
	buffer 1 (+ Mg2+)
	CapChR1
[s]	N=1	N=2	N=3	N=4	N=5	N=6	N=7	N=8	N=9	N=10	N=11	N=12	N=13	N=14	N=15	N=16	N=17	N=18	N=19	N=20	N=21	N=22	N=23	N=24	N=25	N=26	N=27	N=28	N=29	N=30	N=31	N=32	Mean	SEM
0	0	0	0	0	0	0	0	0	0	0	0	0	0	0	0	0	0	0	0	0	0												0	0
2	-0.04575	-0.01591	-0.01871	0.03099	0.03507	0.08123	0.05418	0.00374	0.00465	0.04166	0.00947	-0.01638	-0.01197	-0.00982	-0.0089	0.02823	0.04119	0.00537	0.00739	-0.05178	0.06756												0.01103	0.00758
4	-0.04848	-0.02133	-0.03054	0.03323	0.0397	0.08681	0.03811	0.03144	0.02743	0.03701	0.058	-0.00963	0.00147	-0.01102	-4.71693e-05	0.05916	0.08796	0.03687	0.04291	0.08512	0.04956												0.02827	0.00837
6	-0.05006	-0.02197	-0.03076	0.02254	0.017	0.05567	-0.00316	-0.05436	0.00828	0.0045	-0.01428	-0.00751	-0.00981	-0.01255	-0.02257	0.06261	0.1134	0.04855	0.04346	-0.04231	0.07322												0.00857	0.00958
8	8.19521e-06	-0.00377	0.000846555	0.00102	0.00153	0.01741	-0.03654	0.04153	0.03769	0.00216	0.02054	0.000661324	-0.00144	-0.00755	-0.01118	0.07843	0.01851	0.03159	0.02433	-0.00183	0.00828												0.01058	0.00517
10	-0.00947	0.00656	-0.00226	-0.00825	-0.0022	-0.00188	0.00347	0.0507	-0.01593	0.01414	0.01632	3.80737e-05	0.00117	0.01174	-0.000481853	0.05828	0.04202	0.00211	-0.000654216	-0.02309	0.02843												0.00813	0.00457
12	0.07538	0.05758	0.03479	0.05879	0.05372	0.03078	0.09201	0.16005	0.12883	0.12729	0.0764	0.04757	0.03388	0.04067	0.04011	0.13437	0.16372	0.04835	0.05458	0.07119	0.07835												0.07659	0.00914
14	0.08334	0.06016	0.04208	0.08021	0.05631	0.03576	0.30139	0.11879	0.22329	0.10762	0.06534	0.02131	0.01267	0.01673	0.02013	0.13746	0.08761	0.06164	0.07133	0.05759	0.0496												0.08145	0.01521
16	0.05025	0.04732	0.02479	0.05386	0.0259	0.00616	0.27095	0.15927	0.21015	0.11627	0.03496	0.00452	0.01327	0.01307	0.01467	0.25107	0.21765	0.07712	0.06614	0.06953	0.11447												0.08769	0.01855
18	0.02899	0.0441	0.02973	0.05451	0.04132	0.07198	0.10182	0.11096	0.11808	0.08982	0.04977	0.01179	0.00498	0.00794	0.0094	0.24101	0.18774	0.08105	0.07361	0.10206	0.16064												0.07721	0.01357
20	0.00638	0.03383	0.00773	0.0445	0.01902	0.02259	0.03291	0.10604	0.06692	0.09005	0.0719	-0.00162	-0.00366	0.000280102	0.01739	0.15622	0.22748	0.09272	0.05583	0.08817	0.18019												0.06261	0.01383
22	0.03964	0.02657	0.0203	0.01374	0.01702	0.02937	0.05665	-0.02026	0.00939	0.03771	0.04886	-0.0128	0.00221	0.00735	-0.00322	0.19671	0.25501	0.0676	0.06407	0.01576	0.19993												0.05103	0.01616
24	0.03085	0.02859	0.02423	0.02679	0.02166	0.05465	-0.00286	-0.01582	-0.000437601	0.05278	0.00224	0.01498	0.01832	0.01734	0.03662	0.08985	0.13632	0.07007	0.07293	0.00227	0.1441												0.03931	0.00938
26	0.04627	0.02683	0.0213	0.06988	0.05342	0.08266	-0.03578	0.05394	-0.06707	0.01827	0.02125	0.01317	0.02478	0.01872	0.03705	0.06081	0.07663	0.04429	0.02355	-0.03692	0.1049												0.03133	0.00896
28	0.03507	0.0312	0.02492	0.03694	0.03197	0.03187	0.04473	-0.00631	-0.05935	0.05062	0.04932	0.01656	0.02299	0.01404	0.02193	0.08671	0.11562	0.03396	0.03925	0.00677	0.12043												0.03568	0.0084
30	0.03532	0.02042	0.01631	0.03663	0.02028	0.0642	0.0446	0.01897	-0.05381	0.081	0.00243	-0.00892	-0.01136	-0.00474	-0.00967	0.08595	0.04631	0.04198	0.04745	0.02058	0.12365												0.02941	0.0086
32	0.00916	0.00436	0.00327	0.02473	0.01063	0.0153	0.0594	0.05598	0.03677	0.05079	0.03529	-0.03661	-0.01486	-0.00801	-0.02099	0.14189	0.19439	0.05244	0.04671	0.14346	0.13507												0.04472	0.01333
34	0.00604	0.00448	0.0037	0.02651	0.00998	0.00962	0.04476	-0.01329	0.0479	0.03335	0.04309	-0.00463	-0.00485	-0.00822	-0.00492	0.10942	0.13941	0.06033	0.04924	0.0396	0.16013												0.03579	0.0105
36	0.03209	0.01791	0.02958	0.0295	0.0134	0.02468	0.1142	0.09387	-0.000470666	0.06148	0.04184	0.00938	0.00686	0.02527	0.01522	0.05763	0.14146	0.07414	0.04055	0.01639	0.12353												0.04612	0.00895
38	0.03887	0.02413	0.01865	0.06778	0.02918	0.06714	0.07033	-0.03121	-0.0501	0.04031	0.02072	0.02219	0.02045	0.03042	0.00485	0.0756	0.12945	0.06968	0.04154	0.07105	0.13216												0.04253	0.00955
40	0.08117	0.03885	0.04543	0.04832	0.03366	0.05606	0.00369	0.07809	0.05392	0.06448	0.07098	0.00274	0.02269	0.01399	-0.000300999	0.05058	0.11719	0.04825	0.04963	-0.03181	0.11057												0.04563	0.00791
42	0.01923	0.02069	0.02038	0.04592	0.02858	0.06781	-0.02976	0.03546	0.01383	0.09878	0.01431	0.00204	0.01105	0.00972	0.0087	0.07187	0.16865	0.03898	0.0164	0.07638	0.13571												0.04165	0.0103
44	0.00428	0.00593	0.01028	0.04094	0.04345	0.02992	0.06522	0.08733	0.03891	0.06576	0.05919	-0.00291	0.00945	0.00973	0.01207	0.08255	0.12344	0.04531	0.05284	0.05663	0.13517												0.04645	0.00834
46	0.01729	0.00768	0.00732	0.02927	0.0124	0.02639	0.01615	-0.03955	-0.00188	0.08049	0.02257	-0.0175	-0.00395	-0.0013	0.00879	0.10077	0.1178	0.03438	0.0559	-0.02653	0.09369												0.02572	0.00916
48	0.00829	0.00761	0.00178	0.01951	0.00244	0.000405205	0.09162	0.0176	0.13943	0.06507	0.08453	-0.02231	-0.0184	-0.0065	-0.01691	0.08126	0.12998	0.0499	0.02792	-0.05225	0.10984												0.03432	0.01175
50	0.03009	0.02715	0.02665	0.0165	0.00575	-0.00319	0.05653	-0.00972	0.0108	0.05134	0.00941	-0.01996	-0.01142	-0.00315	-0.00515	0.07414	0.15834	0.05894	0.0489	0.0903	0.13271												0.03547	0.01037
52	0.04749	0.03435	0.02465	0.04279	0.03915	0.04917	0.03647	0.02802	0.01052	0.03071	0.02751	-0.01971	-0.00515	-0.00528	-0.02351	0.06011	0.11819	0.07349	0.05259	0.10814	0.14816												0.0418	0.00944
54	0.02805	0.02712	0.02193	0.02533	0.01971	0.02034	0.04388	0.04006	0.03625	0.03226	0.03063	-0.00213	0.00957	0.01648	0.0128	0.1041	0.1615	0.06089	0.06435	0.06181	0.16056												0.04645	0.00974
56	0.03277	0.01748	0.01425	0.02707	0.02201	0.03096	0.04307	0.11253	0.03605	0.09651	0.05475	-0.000256253	0.0307	0.02422	0.01662	0.04657	0.0494	0.01537	0.03645	0.00434	0.09339												0.0383	0.00651
58	0.0256	0.00573	0.00628	0.03599	0.02244	0.04366	0.10209	0.10154	-0.05158	0.09028	0.0427	0.02462	0.04276	0.04382	0.04183	0.03571	0.0986	0.02225	0.03441	-0.05041	0.04813												0.0365	0.00893
60	0.00736	0.00576	-0.00348	0.01616	0.00371	0.00125	0.02789	0.06319	0.03416	0.08261	0.05663	0.0314	0.02411	0.02896	0.00723	0.06553	0.10157	0.0277	0.06252	0.02562	0.1083												0.03706	0.00718
62	0.02558	0.01754	0.01314	0.05294	0.04134	0.09289	0.02284	-0.07978	-0.03545	0.0369	0.02841	0.00336	0.0226	0.03756	0.03269	0.10802	0.1572	0.03822	0.06874	0.03816	0.11582												0.03994	0.01108
64	0.04828	0.02771	0.02606	0.04004	0.01754	0.02638	0.06642	0.11116	0.02395	0.0777	0.06816	0.00427	0.01772	0.02125	0.0138	0.07353	0.18777	0.04186	0.05704	-0.00383	0.13425												0.05148	0.01017
66	0.04567	0.03349	0.02258	0.07282	0.06543	0.13249	-0.04511	0.04333	0.02356	0.05617	0.05751	-0.00533	0.000135143	0.00659	-0.00189	0.12081	0.10548	0.06503	0.04386	0.03014	0.14074												0.04826	0.01041
68	0.04541	0.02885	0.03083	0.05695	0.02987	0.05122	0.02623	0.02374	0.00849	0.06755	0.04599	-0.00923	0.00018086	0.000194934	-0.00587	0.10183	0.14464	0.05983	0.01843	-0.0739	0.11084												0.03629	0.01024
70	0.03149	0.02312	0.01207	0.03598	0.02245	0.09131	0.01393	0.05866	0.07929	0.08785	0.05769	-0.00469	0.00689	0.00981	0.02876	0.07929	0.12422	0.03781	0.03968	0.02526	0.07625												0.04463	0.00742
72	0.02245	0.00958	0.00107	0.02975	0.00699	0.03673	-0.00998	-0.02503	0.04237	0.08309	0.04269	-0.00547	0.00228	0.00444	0.00718	0.0352	0.07055	0.02869	0.02935	-0.01104	0.07071												0.02246	0.0063
74	0.00978	0.00443	0.00938	0.0412	0.02309	0.0272	-0.01151	-0.08479	-0.02076	0.05135	0.02681	-0.011	-0.00513	0.00019105	-0.01691	0.09995	0.10881	0.02978	0.02605	0.05866	0.13312												0.02379	0.01062
76	0.05245	0.02532	0.027	0.0383	0.03034	0.05634	0.17848	0.16381	0.07043	0.10432	0.06146	-0.02392	0.00139	9.72603e-05	-0.00854	0.09606	0.13939	0.06365	0.0289	0.09532	0.08838												0.06138	0.01195
78	0.035	0.02088	0.0033	0.04044	0.03473	0.06333	0.02232	0.00235	0.07196	0.06975	0.03391	-0.00578	0.00273	-0.00898	0.00485	0.11024	0.09343	0.04567	0.04474	0.07612	0.11867												0.04189	0.00822
	buffer 2 (- Mg2+)
	CapChR1
[s]	N=1	N=2	N=3	N=4	N=5	N=6	N=7	N=8	N=9	N=10	N=11	N=12	N=13	N=14	N=15	N=16	N=17	N=18	N=19	N=20	N=21	N=22	N=23	N=24	N=25	N=26	N=27	N=28	N=29	N=30	N=31	N=32	Mean	SEM
0	0	0	0	0	0	0	0	0	0	0	0	0	0	0	0	0	0	0	0	0	0												0	0
2	0.02318	0.01798	0.02284	0.00704	0.00241	0.02839	0.02804	0.04716	0.09855	0.03269	0.02979	-0.04033	-0.01712	0.000644277	-0.02174	-0.05592	0.12802	-0.01781	-0.03233	-0.03383	0.00662												0.01211	0.00955
4	0.03988	0.03251	0.03582	-0.01327	-0.0197	0.00241	0.01959	0.09605	0.04874	0.04545	0.01272	-0.04914	-0.03176	-0.01362	-0.05257	-0.03567	0.07941	-0.0158	-0.04446	-0.05256	-0.06317												0.000992384	0.00995
6	0.03412	0.04078	0.04647	0.00357	-0.00153	0.03555	-0.00105	-0.06933	0.03813	0.00624	0.06232	-0.04291	-0.000638582	-0.00414	-0.01546	-0.03169	0.06357	-0.0069	-0.06767	-0.03104	-0.04156												0.000801089	0.00858
8	0.02918	0.03956	0.05003	0.04193	0.04464	0.07325	-0.06011	0.14811	0.05063	0.04908	0.01524	-0.04357	-0.02043	0.01042	-0.05259	-0.01874	0.10224	0.00552	-0.04608	0.01246	2.1633e-05												0.02051	0.01137
10	0.011	0.01523	0.01613	0.0117	-0.00137	0.07681	0.07351	0.07808	-0.04259	0.00136	-0.01096	-0.02547	0.01077	0.01804	0.01499	0.02821	0.15779	0.02918	-0.00388	0.01554	-0.04305												0.02052	0.00991
12	0.14191	0.09427	0.07754	0.08816	0.04342	0.04835	0.07936	0.13044	0.12803	0.15415	0.02342	-0.01916	-0.01076	0.02472	-0.03845	0.0357	0.14084	0.07474	0.01425	0.09568	0.09771												0.06783	0.01221
14	0.16985	0.14863	0.10001	0.04487	0.01537	-0.01419	0.15104	0.08693	0.18266	0.14918	0.02675	-0.0458	-0.03534	-0.00143	-0.05451	0.05918	0.22111	0.0645	0.02121	0.0264	0.04255												0.06471	0.01746
16	0.17801	0.16018	0.11851	0.05074	0.02257	0.02258	0.09118	0.22281	0.20177	0.09453	0.0034	-0.03695	-0.02935	-7.05744e-05	-0.0539	0.12669	0.2306	0.05267	-0.0101	0.0329	0.02901												0.0718	0.01912
18	0.15726	0.16047	0.1105	0.01203	-0.00132	-0.02748	0.0639	0.18841	0.0627	0.09992	0.03211	-0.00338	0.01286	0.04477	0.01993	0.08699	0.20295	0.0624	0.0129	0.11057	0.08238												0.07099	0.01437
20	0.11075	0.14302	0.08006	0.00921	0.00442	0.03688	0.08725	0.17194	0.03123	0.08411	0.0662	-0.01246	0.00436	0.03243	-0.00374	0.01866	0.23482	0.0679	0.00041764	0.06524	0.08269												0.06264	0.01382
22	0.1069	0.10666	0.08395	0.00344	-0.00337	-0.01195	0.11345	0.21121	0.08742	0.05677	0.01083	-0.01351	-0.0051	0.01921	0.000785184	0.02306	0.19878	0.05178	0.00878	0.03789	0.07039												0.05511	0.01418
24	0.08121	0.08275	0.04705	0.02794	0.00697	0.00586	0.07298	0.05295	0.03025	0.04252	0.04553	-0.0288	-0.00484	0.03198	-0.03397	0.03555	0.19622	0.05235	0.01299	0.03439	0.10114												0.04253	0.01076
26	0.08247	0.07137	0.05502	0.03897	0.02793	0.03365	0.0701	0.1319	0.01	0.03501	0.0278	-0.03503	-0.03466	0.02201	-0.0148	-0.02488	0.1287	0.02833	0.0168	-0.0325	0.00212												0.03049	0.01043
28	0.11234	0.08127	0.06492	0.05027	0.02639	0.01627	0.08068	0.06979	0.09903	0.033	0.02044	-0.05637	-0.0388	0.00331	-0.05572	-0.0243	0.20676	0.03886	-0.0011	-0.05585	0.07554												0.03556	0.01419
30	0.08651	0.0874	0.06433	0.01833	-0.01919	-0.03006	0.08364	0.0921	0.03468	0.02781	-0.02268	-0.04445	-0.02835	0.02043	-0.02806	-0.00784	0.11594	0.02607	-0.00754	-0.05651	0.05263												0.02215	0.0112
32	0.10699	0.09216	0.06202	-0.00914	-0.0177	-0.03078	0.19218	0.18776	0.00598	0.04021	0.01573	-0.03381	-0.02322	0.02612	0.00938	-0.02668	0.08004	0.03422	-0.01009	0.05769	0.06589												0.03928	0.01425
34	0.1115	0.08663	0.05686	-0.00459	-0.01804	-0.02929	0.02525	0.19047	0.000673221	0.02875	0.06009	-0.0319	-0.02004	0.03007	-0.04141	-0.04361	0.095	0.01301	-0.02234	-0.01198	0.04702												0.02486	0.01298
36	0.08167	0.06622	0.05142	0.0399	0.01911	0.03439	0.06822	0.13172	0.10916	0.07315	0.07079	0.000790443	-0.01074	0.04649	0.03127	-0.01047	0.09371	0.02324	0.03203	-0.01476	0.03446												0.04627	0.00863
38	0.07989	0.06308	0.05012	0.04295	0.02481	0.02463	0.00315	0.10408	0.04074	0.03373	-0.01228	-0.03949	2.39147e-06	0.04097	-0.02655	0.00422	0.13934	0.04958	0.02837	0.06027	0.04647												0.0361	0.0091
40	0.08082	0.07056	0.04909	0.05883	0.05112	0.07412	0.02894	0.17788	0.04916	-0.000270194	0.03038	-0.03671	-0.02886	0.02767	-0.03974	0.11783	0.18011	0.04372	0.02181	0.1005	0.12158												0.05612	0.01321
42	0.08672	0.08242	0.05856	0.01975	0.00416	0.00828	-0.00281	0.05501	0.01035	0.03455	-0.01361	-0.03925	-0.02754	0.02054	-0.04763	-0.02191	0.12106	0.04144	0.00765	0.01558	0.05333												0.02222	0.00943
44	0.13205	0.09355	0.0701	0.03913	0.02084	0.03746	0.04974	0.10295	0.08552	0.06943	-0.01527	-0.027	-0.01334	0.02286	-0.02965	-0.00556	0.10337	0.0282	-0.03542	-0.05436	0.04367												0.0342	0.01147
46	0.12069	0.08463	0.06885	0.00866	-0.00131	-0.00921	0.13321	0.19514	-0.00378	0.07428	0.05512	-0.01926	-0.00678	0.04255	-0.01662	-0.07951	0.06283	0.01771	-0.02763	-0.00164	0.03098												0.03471	0.01385
48	0.07521	0.06308	0.03557	0.03338	0.02639	0.03582	0.03184	0.11406	0.06649	0.04886	0.05576	-0.00655	-0.00305	0.05109	-0.00668	-0.03228	0.11682	0.01692	-0.00452	0.01188	0.04												0.03667	0.00833
50	0.10257	0.05906	0.04286	0.04298	0.03683	0.04159	0.09971	0.06269	0.06309	0.08736	0.00612	-0.03079	-0.01065	0.04961	-0.01255	0.04037	0.16046	0.02142	0.00133	0.09327	0.02895												0.04697	0.00988
52	0.12704	0.07166	0.06645	0.05134	0.04036	0.03767	0.04383	0.15768	0.06664	0.05314	0.01007	-0.03844	-0.02835	0.03362	-0.05084	0.01998	0.16653	0.03844	-0.01596	0.06763	0.08685												0.04787	0.01248
54	0.11539	0.0724	0.05395	0.02378	0.02207	0.04059	0.17232	0.08843	0.03696	0.03362	0.03479	-0.04756	-0.02401	0.02011	-0.05156	-0.00758	0.1478	0.00985	-0.01562	-0.07949	0.000220608												0.03078	0.0138
56	0.10482	0.08216	0.05854	8.09255e-05	-0.01785	-0.02227	0.06706	0.07279	0.05721	0.04595	0.00249	-0.0397	-0.05326	0.02176	-0.04532	0.00798	0.13244	0.05086	-0.0274	0.06123	0.05393												0.02921	0.01132
58	0.14117	0.08169	0.07148	0.02019	0.00521	-0.000439623	0.14212	0.26427	0.1004	0.08354	0.02178	-0.05207	-0.00719	0.0302	0.0026	0.000865528	0.13883	0.03192	0.01083	-0.02768	0.01155												0.05101	0.01619
60	0.0978	0.06101	0.03596	0.02658	0.01048	0.02834	0.022	0.13542	0.02788	0.07012	0.05452	-0.01495	-0.01691	0.04562	-0.02051	0.0732	0.13394	0.04844	-0.02213	-0.03072	0.05417												0.03906	0.01031
62	0.08329	0.05329	0.04401	0.0641	0.04095	0.0752	0.07535	0.21074	0.06427	0.05946	0.07917	-0.01324	0.00922	0.05914	0.00488	0.02074	0.23195	0.02116	-0.00257	0.00219	0.00761												0.05671	0.01364
64	0.05958	0.04597	0.03628	0.01165	-0.00327	0.01937	0.00353	0.114	0.05683	0.06754	0.07011	-0.01472	-0.00397	0.04837	-0.02088	-0.0299	0.23831	0.00707	-0.01959	-0.05819	-0.01807												0.02905	0.01383
66	0.07547	0.07236	0.05978	0.00548	-0.00964	0.00442	0.098	0.00952	0.01181	0.02762	0.00213	-0.03226	-0.0293	0.03662	-0.0427	-0.08867	0.14539	0.03554	-0.00333	-0.0181	0.00549												0.01741	0.0114
68	0.15685	0.08486	0.09019	0.02886	-0.01744	-0.01114	0.03932	0.0676	0.04824	0.03919	0.05741	-0.02285	-0.01774	0.03693	-0.00431	0.02685	0.17741	0.04503	0.00411	0.00182	0.06243												0.04255	0.01163
70	0.11341	0.07812	0.05256	-0.01362	-0.02713	-0.05329	0.05705	0.09958	0.06161	0.03693	0.04255	-0.03492	-0.02566	0.02715	-0.03224	-0.04315	0.17871	0.02806	-0.000150136	-0.014	0.03453												0.02696	0.01291
72	0.09136	0.05772	0.03916	0.02297	-0.0022	0.00775	0.07787	0.11519	0.01114	0.03616	0.02198	-0.02376	-0.02879	0.04021	-0.02929	-0.04364	0.10956	0.01485	-0.01269	-0.00951	0.01774												0.02447	0.00989
74	0.09854	0.05119	0.04067	0.04376	0.0357	0.04045	0.0536	0.20322	0.0712	0.06377	0.0286	-0.04176	-0.04185	0.03678	-0.02827	-0.03917	0.17034	0.02709	-0.01641	-0.05915	0.00731												0.03551	0.01441
76	0.07128	0.04775	0.03243	0.04451	0.03705	0.07015	0.08533	0.21154	0.06369	0.07361	0.000893027	-0.01723	0.00312	0.04594	-0.04063	-0.05051	0.08102	0.00703	-0.02338	-0.05667	-0.00811												0.03232	0.01321
78	0.10427	0.05851	0.04791	0.01783	0.01094	0.01568	0.03622	0.16529	0.12003	0.10007	0.06379	-0.01459	-0.0043	0.05565	0.000115955	-0.03785	0.09259	0.02479	-0.02703	-0.00573	0.03005												0.04068	0.01147
	buffer 1 (+ Mg2+)
	CapChR2
[s]	N=1	N=2	N=3	N=4	N=5	N=6	N=7	N=8	N=9	N=10	N=11	N=12	N=13	N=14	N=15	N=16	N=17	N=18	N=19	N=20	N=21	N=22	N=23	N=24	N=25	N=26	N=27	N=28	N=29	N=30	N=31	N=32	Mean	SEM
0	0	0	0	0	0	0	0	0	0	0	0	0	0	0	0	0	0	0	0	0	0	0	0	0									0	0
2	0.0331	0.04166	0.03404	-0.00202	0.03877	0.01214	0.03247	0.00193	-0.0255	-0.03561	0.00956	-0.01144	-0.0141	0.02567	0.00415	0.04213	-0.01152	0.00538	0.01252	-0.03923	0.01177	0.02615	0.03585	0.05867									0.01194	0.0053
4	0.05549	0.0474	0.02312	0.02735	0.02866	0.0346	0.04551	0.03991	-0.02047	-0.01877	0.0393	0.00033821	0.0055	0.0317	0.01347	-0.03451	0.02055	0.02532	0.03098	-0.0064	-0.02422	-0.00384	-0.01096	0.0049									0.01479	0.00514
6	0.04006	0.03203	0.02909	0.06451	0.01637	0.06044	-0.00955	0.00494	-0.0493	-0.01936	0.05015	0.01729	0.01173	0.0672	-0.000836849	0.04937	0.01088	0.01708	0.04605	0.00432	0.00105	0.00308	0.02385	0.03299									0.02098	0.00572
8	0.05497	0.02084	0.01761	0.05846	0.01492	0.03139	0.08904	0.05863	-0.00325	0.02065	0.05723	0.01298	0.02566	0.04391	0.03777	0.02621	0.02242	-0.01016	0.04988	0.01539	-0.000120616	-0.00822	0.01798	-0.00465									0.02706	0.00513
10	0.05568	0.02789	0.02752	0.00233	0.00102	-0.00911	0.16659	0.15783	0.03788	-0.0246	0.03479	0.00388	-0.00168	-0.0039	-0.00301	-0.01612	0.01236	-0.00158	0.02526	-0.01328	-0.01353	0.01021	0.01622	0.000427422									0.02055	0.00974
12	0.14935	0.16959	0.12119	0.13419	0.10656	0.13144	0.19612	0.20443	0.12788	0.40781	0.42301	0.12308	0.14028	0.16996	0.11636	0.20881	0.16779	0.14771	0.16727	0.10047	0.23923	0.17256	0.17912	0.17303									0.17822	0.01648
14	0.22711	0.23911	0.17273	0.20211	0.15687	0.20445	0.28446	0.23623	0.15422	0.53001	0.57174	0.18893	0.18974	0.23661	0.18419	0.25806	0.25726	0.19756	0.22628	0.13095	0.21608	0.22318	0.1637	0.21545									0.23613	0.02117
16	0.17205	0.21818	0.17406	0.18448	0.19763	0.24149	0.33148	0.2409	0.16253	0.6275	0.66295	0.21697	0.19628	0.2863	0.17265	0.31213	0.27731	0.19505	0.27089	0.17574	0.20332	0.16695	0.15991	0.20281									0.25206	0.02663
18	0.11828	0.20576	0.15266	0.20859	0.17176	0.2216	0.32206	0.28164	0.14964	0.63006	0.76906	0.23008	0.22463	0.27914	0.18431	0.28199	0.26658	0.19847	0.2595	0.15657	0.25091	0.23553	0.22716	0.22197									0.26033	0.02966
20	0.15752	0.22696	0.14425	0.22314	0.16767	0.19991	0.17522	0.18011	0.09022	0.60002	0.72011	0.22055	0.19105	0.28068	0.20656	0.25162	0.26091	0.22881	0.21596	0.17173	0.21478	0.23141	0.20203	0.19829									0.23998	0.02788
22	0.07704	0.0936	0.08228	0.20076	0.11434	0.1037	0.09833	0.25479	0.06215	0.44171	0.51632	0.14998	0.13201	0.23422	0.16804	0.25872	0.18906	0.12086	0.13211	0.08281	0.07065	0.07071	0.10758	0.06222									0.15933	0.02356
24	0.08582	0.05953	0.10061	0.15647	0.04767	0.09698	0.13562	0.15174	0.03834	0.24495	0.32625	0.08923	0.07655	0.16382	0.13052	0.15994	0.157	0.08964	0.08712	0.0472	0.02049	0.0858	0.05182	0.02094									0.10933	0.01452
26	0.07809	0.05338	0.1039	0.19638	0.04763	0.06106	0.21494	0.1482	0.04291	0.13008	0.21393	0.06653	0.05412	0.21641	0.13937	0.15984	0.15266	0.05068	0.06381	-0.01287	0.01952	0.12795	0.0758	-0.00155									0.10012	0.014
28	0.11069	0.05622	0.11466	0.14665	0.05547	0.08983	0.17638	0.15242	0.0074	0.14781	0.1911	0.05161	0.05532	0.17776	0.10753	0.14563	0.16102	0.07766	0.07424	0.05311	0.03944	0.03485	0.0286	0.01077									0.09442	0.01158
30	0.09808	0.06513	0.09522	0.15122	0.05766	0.08005	0.18419	0.12596	0.01529	0.13469	0.18332	0.0599	0.08284	0.21491	0.12387	0.20125	0.14621	0.06836	0.09276	0.0532	0.08328	0.07066	0.05809	0.04942									0.10398	0.01089
32	0.09081	0.0458	0.09246	0.16971	0.07432	0.07648	0.11423	0.16682	0.02154	0.09554	0.16127	0.08193	0.07283	0.13587	0.11349	0.1416	0.14849	0.06603	0.10052	0.06246	0.0682	0.12308	0.0921	0.04659									0.09842	0.00822
34	0.10027	0.04578	0.08964	0.14756	0.0468	0.0557	0.16506	0.24433	0.07243	0.10862	0.18459	0.08552	0.10753	0.20374	0.13785	0.24373	0.17274	0.08149	0.08289	0.0234	0.05522	0.03472	0.05745	0.03987									0.10779	0.01335
36	0.06819	0.03996	0.08402	0.14924	0.01558	0.04937	0.12787	0.14475	0.05134	0.09552	0.12599	0.07473	0.08153	0.18437	0.14922	0.20119	0.14066	0.05155	0.06722	0.0241	0.01041	0.01767	0.0301	0.02195									0.08361	0.01156
38	0.09046	0.03607	0.08495	0.11489	0.04634	0.04374	0.17039	0.18779	0.0651	0.08978	0.10778	0.05812	0.07742	0.1773	0.09474	0.15153	0.1093	0.01491	0.06149	0.03736	0.01046	0.0447	0.00574	0.01121									0.07882	0.01089
40	0.14942	0.08706	0.11565	0.14225	0.03407	0.06682	0.0739	0.12901	0.03317	0.07476	0.11802	0.0518	0.05698	0.09471	0.1277	0.15705	0.13959	0.02427	0.06052	0.068	0.06101	0.07928	0.09846	0.07188									0.08814	0.00791
42	0.11082	0.08231	0.1124	0.12096	0.06407	0.07454	0.08992	0.04516	0.0209	0.09581	0.12906	0.05258	0.05909	0.10973	0.07564	0.1877	0.10416	0.01571	0.10225	0.09879	0.09113	0.1523	0.11376	0.03069									0.08914	0.00825
44	0.13905	0.0725	0.10774	0.12672	0.05888	0.07622	0.13355	0.15867	0.06077	0.11263	0.14251	0.06377	0.06814	0.14618	0.13674	0.24813	0.12967	0.04868	0.08837	0.09049	0.01499	0.03526	0.00196	0.01357									0.0948	0.01148
46	0.11378	0.07627	0.09584	0.12038	0.04512	0.05936	0.16484	0.15606	0.01501	0.05912	0.12583	0.06801	0.06971	0.14112	0.0996	0.14801	0.11959	0.01756	0.09353	0.03877	0.06316	0.05221	0.08135	0.05898									0.0868	0.00863
48	0.07788	0.03756	0.09736	0.12778	0.05162	0.07635	0.23409	0.18707	0.04579	0.11341	0.12922	0.05774	0.07736	0.13826	0.11447	0.14094	0.13812	0.04672	0.07904	0.05424	0.04925	0.09267	0.06919	0.0632									0.09581	0.00994
50	0.08585	0.05153	0.10586	0.07468	0.02929	0.02892	0.19974	0.17769	0.04662	0.10053	0.1246	0.04631	0.04457	0.12492	0.10844	0.10157	0.09996	0.03087	0.06764	0.02976	0.05042	0.02973	0.10084	0.02772									0.07867	0.00969
52	0.08067	0.06883	0.09154	0.11534	0.0483	0.0546	0.2055	0.07851	0.05415	0.07637	0.14371	0.06218	0.09181	0.12964	0.13989	0.21127	0.10502	0.06702	0.07559	0.06198	0.08434	0.0935	0.13554	0.04436									0.09665	0.00917
54	0.09313	0.03863	0.07784	0.09737	0.0278	0.01449	0.08896	0.18941	0.00998	0.09197	0.13876	0.06785	0.08123	0.14772	0.10887	0.11455	0.10998	0.04745	0.05252	0.05586	0.07081	0.02991	0.10489	0.07045									0.08043	0.00884
56	0.06399	0.0557	0.09736	0.05886	0.05712	0.03735	0.18103	0.22641	0.01313	0.06916	0.12581	0.07158	0.07802	0.14277	0.13901	0.1698	0.14542	0.03692	0.05724	0.05023	0.06968	0.06586	0.09125	0.05685									0.09002	0.01076
58	0.07422	0.05114	0.10409	0.12349	0.03247	0.07212	0.18602	0.10125	0.02549	0.03917	0.12435	0.07744	0.08802	0.17377	0.10406	0.22739	0.15158	0.06032	0.07826	0.04175	0.06797	0.12196	0.10761	0.06458									0.09577	0.01034
60	0.0745	0.05753	0.09641	0.05992	0.04026	0.04291	0.12513	0.11494	0.05662	0.11176	0.13601	0.09664	0.09322	0.15594	0.1425	0.17981	0.12595	0.05662	0.08018	0.06223	0.07093	0.14592	0.16737	0.10297									0.09984	0.00833
62	0.10064	0.03782	0.10565	0.04474	0.00204	0.05638	0.31465	0.18154	0.08619	0.09347	0.11128	0.07891	0.08182	0.12363	0.11157	0.18161	0.12535	0.01867	0.08473	0.05351	0.07541	0.13028	0.15488	0.07586									0.10128	0.01308
64	0.08366	0.06754	0.11102	0.08482	0.05031	0.03827	0.19128	0.1599	0.06296	0.06349	0.11153	0.06232	0.06638	0.12896	0.09161	0.11698	0.11803	0.03771	0.10881	0.07656	0.08562	0.09154	0.08674	0.04729									0.08931	0.00759
66	0.07654	0.05596	0.07536	0.08539	0.04712	0.06855	0.1283	0.14605	0.02468	0.0511	0.09773	0.04123	0.04944	0.08736	0.10169	0.1168	0.07954	-0.00491	0.08164	0.0401	0.0717	0.11588	0.12937	0.02957									0.07484	0.00756
68	0.09368	0.07412	0.103	0.09675	0.07723	0.09852	0.23612	0.21411	0.02452	0.08144	0.13628	0.08848	0.0882	0.12034	0.10407	0.23169	0.13212	0.04502	0.09208	0.07112	0.04095	0.07911	0.05963	0.02109									0.1004	0.01165
70	0.07172	0.0499	0.10182	0.04492	0.04841	0.07071	0.15199	0.16495	0.03349	0.09975	0.10866	0.09426	0.10013	0.14601	0.10931	0.18773	0.13383	0.03373	0.08038	0.05286	0.07157	0.07341	0.09729	0.06495									0.09132	0.00855
72	0.07676	0.0461	0.10005	0.10305	0.04361	0.08324	0.19316	0.19453	0.05711	0.16229	0.13725	0.10082	0.10651	0.20864	0.15199	0.15471	0.13911	0.05516	0.09336	0.07323	0.04489	0.05955	0.07557	0.04776									0.10452	0.01051
74	0.07538	0.06756	0.11221	0.02351	-0.00384	0.02977	0.1803	0.20045	0.04301	0.03157	0.1048	0.0612	0.0664	0.09515	0.08626	0.10551	0.09295	0.00754	0.06736	0.06634	0.103	0.05261	0.09008	0.04558									0.0752	0.00971
76	0.0995	0.05905	0.12239	0.07864	0.04527	0.06208	0.13352	0.21011	0.0579	0.00398	0.08659	0.03918	0.03769	0.06976	0.07649	0.06344	0.06516	-0.000376357	0.06643	0.03593	0.09232	0.12634	0.1716	0.05264									0.07732	0.00991
78	0.09152	0.05934	0.11824	0.11056	0.06917	0.06361	0.11505	0.09267	0.022	0.06619	0.1091	0.07014	0.0767	0.13328	0.10542	0.1789	0.06451	0.03642	0.06324	0.03181	0.05824	0.1201	0.0922	0.06517									0.0839	0.00729
	buffer 2 (- Mg2+)
	CapChR2
[s]	N=1	N=2	N=3	N=4	N=5	N=6	N=7	N=8	N=9	N=10	N=11	N=12	N=13	N=14	N=15	N=16	N=17	N=18	N=19	N=20	N=21	N=22	N=23	N=24	N=25	N=26	N=27	N=28	N=29	N=30	N=31	N=32	Mean	SEM
0	0	0	0	0	0	0	0	0	0	0	0	0	0	0	0	0	0	0	0	0	0												0	0
2	0.02863	0.00575	0.00351	0.03753	0.02279	-0.0074	0.00423	0.02799	-0.00332	-0.01862	-0.03615	-0.02235	-0.10405	-0.03304	-0.01899	0.0249	0.089	0.00228	0.04789	0.04167	0.0077												0.00476	0.00849
4	0.06158	0.05715	0.00239	0.02268	0.00954	0.0073	0.01909	0.02005	-0.0013	-0.00423	-0.00853	-0.01284	-0.03803	0.00263	-0.02845	0.02992	0.14919	0.0111	0.04722	0.01597	-0.01983												0.01631	0.00867
6	0.06184	0.05692	0.03978	0.02005	-0.01854	-0.0687	0.0386	0.01875	0.01252	-0.02241	-0.000793111	0.0011	-0.0095	-0.00145	-0.02273	0.01899	0.12818	-0.00712	0.02149	0.0473	0.00388												0.01515	0.00872
8	0.09434	0.08497	0.04208	0.04299	-0.02026	-0.03488	-0.02568	0.05099	-0.01329	-0.01977	-0.02036	-0.02176	-0.03465	-0.01728	-0.02013	0.02408	0.04537	-0.03318	-0.00147	-0.01065	-0.03776												0.00351	0.00887
10	0.11339	0.06749	0.04493	0.05886	-0.00874	-0.05638	0.04081	0.03929	0.02384	-0.00404	0.00299	0.01825	-0.00862	0.01263	-0.01805	0.00843	-0.03709	0.03117	0.06162	0.03008	0.00889												0.02046	0.00835
12	0.16399	0.23845	0.16743	0.226	0.14886	0.09498	0.4936	0.48738	0.18701	0.1554	0.124	0.14086	0.19152	0.20248	0.13955	0.12361	0.03123	0.28131	0.25632	0.19296	0.27132												0.20563	0.02443
14	0.16132	0.31798	0.17435	0.25646	0.17587	0.11404	0.59632	0.67027	0.24317	0.25466	0.14728	0.16593	0.20378	0.22469	0.15891	0.11793	0.13313	0.32358	0.26799	0.30275	0.2995												0.25285	0.03122
16	0.144	0.35973	0.15714	0.28999	0.19563	0.17369	0.65166	0.76242	0.2588	0.25053	0.15324	0.16634	0.19446	0.24156	0.15341	0.12558	0.10873	0.23285	0.24268	0.23168	0.31788												0.25771	0.03568
18	0.16689	0.38526	0.15481	0.29159	0.23484	0.19367	0.72199	0.78453	0.25737	0.25665	0.16248	0.1986	0.17901	0.24348	0.16739	0.10566	0.01747	0.19024	0.24855	0.29041	0.32269												0.26541	0.03936
20	0.14571	0.34894	0.13718	0.30428	0.15331	0.06521	0.77397	0.76623	0.25139	0.22464	0.17274	0.17384	0.25767	0.20708	0.16879	0.07441	-0.01841	0.14545	0.19723	0.14134	0.22121												0.23391	0.04269
22	0.19928	0.26769	0.14782	0.26397	0.1239	0.05928	0.55761	0.55898	0.17085	0.15018	0.08323	0.0992	0.1574	0.12245	0.12206	0.06769	0.04281	0.05346	0.2125	0.18775	0.18386												0.18248	0.03057
24	0.15623	0.19088	0.12511	0.15383	0.07882	0.04262	0.3354	0.44233	0.12982	0.12865	0.16863	0.14567	0.22487	0.14945	0.10525	0.07416	0.12556	0.06676	0.16488	0.11895	0.10405												0.1539	0.01975
26	0.11404	0.15419	0.10496	0.22147	0.03602	-0.00609	0.2294	0.29326	0.11618	0.08377	0.15035	0.10049	0.20747	0.14334	0.067	0.08571	0.15085	0.05054	0.14579	0.13142	0.05613												0.12554	0.01554
28	0.12111	0.11159	0.0952	0.20894	0.01276	-0.04733	0.17194	0.23343	0.11321	0.11153	0.14616	0.14879	0.22384	0.15811	0.06085	0.07636	0.08439	0.06241	0.09556	0.08021	0.01053												0.10855	0.01535
30	0.14349	0.14126	0.08921	0.20588	0.00248	-0.04343	0.11431	0.14981	0.07072	0.07312	0.12388	0.10109	0.18216	0.11908	0.0035	0.04644	0.12406	0.01949	0.1547	0.11856	0.01892												0.09327	0.01424
32	0.16641	0.1434	0.0896	0.20437	0.0375	0.04368	0.17506	0.12213	0.07434	0.05768	0.11713	0.11006	0.15029	0.10653	0.02485	0.03072	0.03521	0.0592	0.11568	0.09543	0.0019												0.09339	0.01207
34	0.17121	0.17348	0.13061	0.2101	0.0615	0.01745	0.17147	0.13518	0.07341	0.05919	0.07893	0.11791	0.14066	0.11358	-0.00202	0.03044	-0.00863	0.03008	0.12109	0.10475	0.00745												0.09228	0.01405
36	0.15238	0.13883	0.11854	0.20672	0.04458	0.03368	0.1007	0.12784	0.07433	0.0568	0.07841	0.10056	0.15873	0.16413	0.03101	0.03919	0.01728	0.05868	0.13678	0.1276	0.00123												0.09371	0.01223
38	0.14858	0.12187	0.09797	0.16688	0.02824	0.02873	0.09355	0.13769	0.08255	0.07171	0.11558	0.11576	0.20704	0.11443	0.0166	0.06882	0.10588	0.05551	0.11094	0.14798	0.0381												0.09878	0.01074
40	0.13959	0.11488	0.08962	0.11429	-0.00703	-0.01753	0.1085	0.15642	0.07959	0.08595	0.12724	0.14206	0.1641	0.13722	0.03638	0.07583	0.09874	0.05301	0.10114	0.09035	0.03954												0.0919	0.01074
42	0.11913	0.09282	0.08935	0.14049	0.00194	-0.03353	0.06205	0.11398	0.06061	0.04798	0.08995	0.0673	0.14061	0.1175	-0.00634	0.05508	0.11746	0.06805	0.13077	0.13339	0.00738												0.07695	0.01121
44	0.11806	0.11449	0.10077	0.1589	0.03073	-0.01156	0.11866	0.114	0.0557	0.03729	0.08832	0.04052	0.1241	0.09976	0.00192	0.04269	0.05796	0.06461	0.15817	0.15863	0.0144												0.08039	0.01133
46	0.1394	0.14317	0.0996	0.13474	0.0345	0.01179	0.04788	0.0992	0.04254	0.04351	0.04393	0.05984	0.12781	0.06909	0.00427	0.03622	0.14584	0.05559	0.13675	0.13414	0.00999												0.07713	0.01084
48	0.14021	0.1445	0.10819	0.15892	0.03687	0.00371	0.10354	0.12898	0.07696	0.06467	0.11557	0.1326	0.12924	0.09288	0.01423	0.02364	0.1205	0.05313	0.13092	0.09454	0.0061												0.08952	0.01075
50	0.1362	0.13655	0.09782	0.12478	0.01663	0.00529	0.14749	0.13751	0.07981	0.07093	0.08705	0.11454	0.17707	0.13791	0.0211	0.04862	0.03448	0.07091	0.14955	0.13704	0.02945												0.09337	0.01131
52	0.12418	0.1056	0.07118	0.10174	-0.00234	-0.01942	0.10916	0.13666	0.0684	0.04212	0.12623	0.08146	0.13766	0.10297	0.01208	0.04442	0.11314	0.04722	0.17653	0.15844	0.04731												0.08499	0.0115
54	0.09415	0.09645	0.07505	0.0772	0.00162	-0.03291	0.11088	0.13535	0.06086	0.04667	0.1184	0.06568	0.16691	0.09689	0.01671	0.06463	0.0125	0.0351	0.11817	0.11757	-0.01072												0.06987	0.01136
56	0.14429	0.11926	0.09975	0.0855	0.03917	0.04414	0.08717	0.12136	0.0733	0.0455	0.09309	0.124	0.10618	0.12806	0.0159	0.08523	0.07637	0.02153	0.05234	0.053	-0.0343												0.07528	0.00961
58	0.13619	0.11046	0.11507	0.12591	0.02732	0.01538	0.07808	0.10255	0.04771	0.04021	0.07472	0.02978	0.08367	0.09754	-0.00623	0.08195	0.0734	0.06865	0.16095	0.15095	0.02886												0.07824	0.01002
60	0.14171	0.12413	0.10748	0.10263	0.05037	0.00407	0.07225	0.09336	0.05592	0.03471	0.08623	0.06439	0.12888	0.08838	0.01103	0.03618	0.08924	0.0843	0.23173	0.18846	0.06411												0.08855	0.01191
62	0.14355	0.12702	0.10341	0.02564	0.00857	-0.02082	0.09664	0.12464	0.07185	0.05074	0.13103	0.09794	0.19996	0.13613	0.03994	0.07116	0.11303	0.04703	0.14721	0.04528	0.04058												0.08574	0.01186
64	0.15013	0.14085	0.07842	0.07245	-0.00867	-0.01525	0.12912	0.12796	0.07726	0.06375	0.11236	0.07917	0.17039	0.12942	0.02505	0.05245	0.12549	0.08249	0.22321	0.1612	0.05502												0.09677	0.0129
66	0.14315	0.12889	0.10283	0.08366	0.01238	-0.003	0.06419	0.11441	0.06177	0.04819	0.06637	0.05852	0.09823	0.0855	-0.00506	0.04599	0.06965	0.04953	0.15078	0.09253	0.01608												0.0707	0.00964
68	0.1253	0.11145	0.10713	0.06349	0.01033	-0.01064	0.11553	0.14015	0.05555	0.03969	0.10184	0.08987	0.18316	0.0903	0.01908	0.07154	0.00907	0.05437	0.14765	0.15871	0.06727												0.08337	0.01152
70	0.15971	0.15982	0.14232	0.12489	0.04159	0.01965	0.05041	0.08036	0.05166	0.04089	0.06631	0.06581	0.12139	0.08038	-0.01575	0.07569	0.08645	0.05367	0.15363	0.1313	0.02085												0.08148	0.01096
72	0.13036	0.14319	0.11618	0.1444	0.02727	0.005	0.09927	0.08038	0.05027	0.06083	0.07696	0.10461	0.11183	0.10438	0.00591	0.05791	0.05738	0.05081	0.09186	0.08333	0.00162												0.07637	0.00946
74	0.1525	0.14698	0.09837	0.1291	0.0163	-0.0215	0.09798	0.13017	0.06151	0.04571	0.08799	0.06146	0.08627	0.10547	-0.00336	0.07192	0.12136	0.07725	0.14625	0.1424	0.03402												0.08515	0.01101
76	0.13292	0.11693	0.10043	0.06171	-0.00539	-0.00158	0.1322	0.13609	0.07276	0.04237	0.11122	0.06243	0.21165	0.10662	0.02134	0.06176	0.09253	0.06917	0.14316	0.12258	0.04703												0.08752	0.01147
78	0.13291	0.11751	0.05683	0.07171	-0.00643	-0.02046	0.12598	0.11218	0.05986	0.03786	0.08276	0.07163	0.14262	0.07441	-0.00407	0.05395	-0.02218	0.03564	0.11501	0.06971	0.00769												0.06263	0.01114
[truncated: 4 more columns]

## Sheet: Figure 4e-h and S15
F4e)	deltaR340/380				F4f) right	initial deltaR (single data points)					F4g)	initial deltaR (single data points)																	F4h)	initial deltaR (single data points)
	CapChR1		CapChR2			CapChR1	CapChR2		CapChR1	CapChR2	[CaCl2] in mM	0	0.1	0.5	1	2	5	10	20	[CaCl2] in mM	0	0.1	0.5	1	2	5	10	20	[CaCl2] in mM	0	0.1	0.5	1	2	5	10	20	[CaCl2] in mM	0	0.1	0.5	1	2	5	10	20
Photon Exposure [mJ/mm²]	mean	s.e.m.	mean	s.e.m.		0.01327	0.37724	n=	45	27		0.00238	-0.00708	0.00645	-0.00552	0.01327	0.04453	0.10538	0.58127	n=	7	7	7	6	45	7	6	8		-0.00979	0.01041	0.04217	0.24527	0.37929	0.60524	0.33206	0.60689	n=	8	6	6	5	29	9	11	5
0	0	0	0	0		0.10397	0.29701	mean	0.09957	0.83824		-0.01986	0.00706	-0.00833	-0.00268	0.10397	0.09232	0.16723	1.08111	mean	-0.02216	-0.00932	-0.00697	-0.000956016	0.09957	0.08261	0.17687	0.65088		0.00816	-0.01967	0.000912022	0.01402	0.26166	0.36829	1.01296	2.21569	mean	-0.00235	0.00542	0.0483	0.13991	0.80253	0.9343	1.31717	2.52754
0	0.01902	0.00348	0.05073	0.00459		0.03104	0.20096	s.e.m.	0.01793	0.11411		-0.13703	-0.00791	-0.03515	0.01605	0.03104	0.06674	0.1963	0.73439	s.e.m.	0.02014	0.00959	0.00896	0.00606	0.01793	0.01229	0.0154	0.06996		-0.00176	0.02332	0.09139	0.21446	0.37724	0.1774	0.63765	3.56685	s.e.m.	0.00252	0.00727	0.01259	0.04237	0.109	0.28167	0.24901	0.53036
0	0.02451	0.00406	0.06071	0.00623		0.06772	0.19217	1.5x s.e.m.	0.026895	0.171165		-0.00801	-0.06454	0.02902	-0.000944521	0.06772	0.13751	0.2102	0.45978	1.5x s.e.m.	0.03021	0.014385	0.01344	0.00909	0.026895	0.018435	0.0231	0.10494		0.0025	0.02631	0.06148	0.08174	0.29701	0.09521	2.11205	2.97002	1.5x s.e.m.	0.00378	0.010905	0.018885	0.063555	0.1635	0.422505	0.373515	0.79554
0	0.02615	0.00471	0.08528	0.01867		0.03347	0.54607					0.00476	0.01152	0.00252	0.01282	0.03347	0.05052	0.18803	0.58851											0.00291	-0.00488	0.0322	0.14408	0.20096	2.62832	1.92179	3.27823
0	0.02992	0.0053	0.0686	0.00764		0.0645	0.10669					-0.02329	-0.000658177	-0.03868	-0.02546	0.0645	0.10498	0.1941	0.53437											-0.00446	-0.00299	0.06167		0.19217	0.47752	1.04331
0.008	0.09957	0.01793	0.80253	0.109		0.05299	0.92045					0.0259	-0.00367	-0.0046		0.05299	0.0817		0.51279											-0.01392				0.54607	1.4569	2.47053
0.016	0.16161	0.02519	1.06667	0.11929		0.03158	0.87474									0.03158			0.71481											-0.00246				0.10669	0.8595	0.95664
0.024	0.24672	0.04171	1.1008	0.11108		0.28225	0.99628									0.28225																		0.92045	1.74037	0.76022
0.032	0.30821	0.05044	1.06979	0.10633		0.05068	0.28704									0.05068																		0.87474		0.55584
0.04	0.37892	0.06294	1.02501	0.10066		0.08342	1.48745									0.08342																		0.99628		2.68583
0.048	0.42255	0.06404	0.97531	0.0936		0.04409	0.98942									0.04409																		0.28704
0.056	0.46232	0.06646	0.93735	0.08755		0.03236	0.27157									0.03236																		1.48745
0.056	0.45719	0.06596	0.79502	0.08488		-0.00175	0.95856									-0.00175																		0.98942
0.056	0.44294	0.06441	0.65356	0.07516		0.01986	1.09353									0.01986																		0.27157
						0.07052	1.05741									0.07052																		0.95856
						0.02666	0.19791									0.02666																		1.09353
						0.11208	0.45788									0.11208																		1.05741
						0.19307	0.59844									0.19307																		0.19791
						0.09059	1.25267									0.09059																		0.45788
						0.02796	1.33854									0.02796																		0.59844
						0.36231	0.83055									0.36231																		1.25267
						0.04955	2.64847									0.04955																		1.33854
						0.18336	1.03807									0.18336																		0.83055
						0.15821	1.22543									0.15821																		2.64847
						0.06365	0.41695									0.06365																		1.03807
						0.0146	1.97095									0.0146																		1.22543
						0.09967										0.09967																		0.41695
						0.05727										0.05727																		1.97095
						0.04829										0.04829
						0.06025										0.06025
						0.04431										0.04431
						0.72582										0.72582
						0.17416										0.17416
						0.10093										0.10093
						0.12149										0.12149
						0.22967										0.22967
						0.12322										0.12322
						0.12733										0.12733
						0.05296										0.05296
						0.0392										0.0392
						0.06221										0.06221
						0.04257										0.04257
						0.04943										0.04943
						0.06003										0.06003
S15a)	deltaR340/380
[CaCl2] in mM	0		0.1		0.5		1		2		5		10		20
Photon Exposure [mJ/mm²]	mean	s.e.m.	mean	s.e.m.	mean	s.e.m.	mean	s.e.m.	mean	s.e.m.	mean	s.e.m.	mean	s.e.m.	mean	s.e.m.
0	0	0	0	0	0	0	0	0	0	0	0	0	0	0	0	0
0	0.00415	0.00726	-0.00091765	0.00527	-0.01812	0.01247	-0.0053	0.00422	0.01902	0.00348	0.01393	0.00409	0.00598	0.00546	0.01717	0.00645
0	-0.000810681	0.00694	0.00799	0.00477	-0.0104	0.00718	-0.00926	0.00621	0.02451	0.00406	0.01514	0.00536	0.0114	0.00566	0.02953	0.00815
0	-0.0075	0.00739	0.00218	0.00346	-0.01388	0.00487	-0.01177	0.00739	0.02615	0.00471	0.01036	0.00514	0.01694	0.00604	0.04232	0.00836
0	-0.01408	0.00848	0.000358502	0.00477	-0.01806	0.0062	-0.00689	0.00688	0.02992	0.0053	0.01395	0.0079	0.01265	0.00604	0.05138	0.01209
0.008	-0.02216	0.02014	-0.00932	0.00959	-0.00697	0.00896	0.00302	0.00574	0.09957	0.01793	0.08261	0.01229	0.17687	0.0154	0.65088	0.06996
0.016	-0.01434	0.01624	-0.02243	0.01991	0.000139431	0.00723	0.00701	0.00607	0.16161	0.02519	0.16693	0.03309	0.34326	0.02603	0.98728	0.10539
0.024	-0.02767	0.01834	-0.0103	0.01204	0.00285	0.00836	0.03086	0.00794	0.24672	0.04171	0.30024	0.10245	0.51711	0.05852	1.09565	0.10908
0.032	-0.03162	0.02316	-0.01988	0.02113	0.01782	0.0099	0.03538	0.0129	0.30821	0.05044	0.39856	0.1101	0.67083	0.08507	1.15638	0.10311
0.04	-0.03357	0.02473	-0.00241	0.01177	0.0196	0.01268	0.04516	0.01271	0.37892	0.06294	0.49422	0.11291	0.77053	0.10045	1.18457	0.10319
0.048	-0.03484	0.0245	-0.01599	0.02134	0.02851	0.01429	0.06013	0.01251	0.42255	0.06404	0.56159	0.11666	0.87339	0.11481	1.22434	0.10284
0.056	-0.0335	0.0291	0.000698256	0.01314	0.02081	0.01415	0.07866	0.01856	0.46232	0.06646	0.60491	0.11922	0.96843	0.12425	1.2574	0.10461
0.056	-0.05031	0.03457	-0.00289	0.01466	0.0351	0.0193	0.07478	0.01909	0.45719	0.06596	0.60121	0.11203	0.93134	0.13222	1.19468	0.11329
0.056	-0.04027	0.03286	-0.00907	0.01993	0.02779	0.01871	0.06524	0.01834	0.44294	0.06441	0.55897	0.10721	0.89173	0.12988	1.11721	0.12066
S15b)	deltaR340/380
[CaCl2] in mM	0		0.1		0.5		1		2		5		10		20
Photon Exposure [mJ/mm²]	mean	s.e.m.	mean	s.e.m.	mean	s.e.m.	mean	s.e.m.	mean	s.e.m.	mean	s.e.m.	mean	s.e.m.	mean	s.e.m.
0	0	0	0	0	0	0	0	0	0	0	0	0	0	0	0	0
0	-0.00071844	0.00327	-0.00333	0.00335	0.0044	0.00512	0.0108	0.00724	0.05073	0.00459	-0.00103	0.01861	0.06182	0.01722	0.55455	0.22989
0	0.00627	0.00707	-0.00399	0.00461	0.0134	0.00265	0.03341	0.00975	0.06071	0.00623	0.01926	0.02215	0.11115	0.02397	0.68762	0.2442
0	-0.00121	0.00307	0.0028	0.00292	0.01787	0.0042	0.05145	0.01774	0.08528	0.01867	0.07963	0.04781	0.1506	0.03041	0.85044	0.29644
0	-0.00319	0.00321	0.0019	0.00249	0.03163	0.0076	0.06563	0.02353	0.0686	0.00764	0.04879	0.03111	0.17232	0.03511	0.76956	0.2574
0.008	-0.00235	0.00252	0.00542	0.00727	0.0483	0.01259	0.13991	0.04237	0.80253	0.109	0.9343	0.28167	1.31717	0.24901	2.52754	0.53036
0.016	-0.00119	0.0054	0.00805	0.00532	0.07364	0.01773	0.18837	0.05115	1.06667	0.11929	1.01651	0.25882	1.49887	0.249	2.68133	0.50823
0.024	-0.00175	0.00426	0.00808	0.00698	0.0938	0.01832	0.23823	0.06303	1.1008	0.11108	1.14959	0.26428	1.58089	0.23703	2.81851	0.51506
0.032	-0.00271	0.0078	0.01291	0.0077	0.11492	0.02196	0.27819	0.07538	1.06979	0.10633	1.15485	0.26053	1.66114	0.24018	2.93153	0.53644
0.04	-0.00787	0.00586	0.01218	0.00819	0.13815	0.02785	0.3193	0.08839	1.02501	0.10066	1.12314	0.25236	1.69095	0.23206	3.13867	0.58704
0.048	-0.00464	0.00786	0.01557	0.00527	0.15501	0.03247	0.34607	0.09132	0.97531	0.0936	1.16318	0.24349	1.71191	0.23221	3.14216	0.58709
0.056	-0.00734	0.00715	0.01693	0.00797	0.16782	0.03546	0.37818	0.10157	0.93735	0.08755	1.19287	0.256	1.73813	0.23968	3.15221	0.58475
0.056	-0.00348	0.00717	0.02145	0.0064	0.17745	0.03626	0.36588	0.09921	0.79502	0.08488	1.12768	0.26136	1.69484	0.22838	3.18088	0.59607
0.056	-0.00748	0.00675	0.01555	0.00366	0.16974	0.03554	0.34138	0.09101	0.65356	0.07516	1.08898	0.25898	1.65718	0.23601	3.14724	0.58636

## Sheet: Figure 5
Fig. 5G		Fig. 5H					Fig. 5I		Fig. 5J				Fig. 5C
df/F			C2-LC (n=5)		CapChR2 (n=7)		Charge[nC]		C2-LC		CapChR2		nm	CapChR2	nm	Cal-630
C2-LC	CapChR2	Time (s)	mean peak current[nA]	SEM	mean peak current[nA]	SEM	C2-LC	CapChR2	Charge[nC]	dF/F	Charge[nC]	dF/F	390	0.38069	482	0.01
0.25	1.29	0.2	2.40569	0.18273	1.40976	0.141995	3.57754	2.90879	0.25	3.57754	1.29	2.90879	390.29	0.3828	483	0.01
0.81	2.8	0.4	2.15081	0.164112	1.3585	0.150446	4.40243	3.99745	0.81	4.40243	2.8	3.99745	390.581	0.38492	484	0.01
0.71	2.1	0.6	1.95509	0.15454	1.24057	0.152609	3.22492	3.79862	0.71	3.22492	2.1	3.79862	390.871	0.38731	485	0.01
0.56	1.5	0.8	1.82844	0.147158	1.12517	0.144911	5.31894	1.31909	0.56	5.31894	1.5	1.31909	391.161	0.38945	486	0.01
1.14	3.52	1	1.74457	0.144511	1.02751	0.135537	3.15693	3.11006	1.14	3.15693	3.52	3.11006	391.451	0.3916	487	0.01
1.21	0.72	1.2	1.69585	0.143582	0.941406	0.118381	3.09563	1.63423	1.21	3.09563	0.72	1.63423	391.742	0.39375	488	0.02
	3.41	1.4	1.65877	0.141614	0.878671	0.108067		1.77639			3.41	1.77639	392.032	0.39592	489	0.02
		1.6	1.63156	0.140664	0.834246	0.102601							392.322	0.39809	490	0.02
		1.8	1.60851	0.139956	0.798149	0.0960251							392.613	0.40028	491	0.02
		2	1.58995	0.137755	0.774737	0.094563							392.903	0.40247	492	0.02
		2.2	1.57052	0.13675	0.752067	0.0895984							393.193	0.40467	493	0.02
		2.4	1.55674	0.138227	0.736416	0.0877838							393.483	0.40689	494	0.02
		2.6	1.5396	0.134086	0.715969	0.0852726							393.774	0.40939	495	0.02
		2.8	1.52154	0.132343	0.705027	0.0830391							394.064	0.41162	496	0.02
		3	1.5102	0.13325	0.693168	0.0814932							394.354	0.41386	497	0.02
		3.2	1.49738	0.131835	0.686018	0.0810195							394.645	0.41611	498	0.02
		3.4	1.48527	0.131434	0.674596	0.0777152							394.935	0.41837	499	0.03
		3.6	1.47093	0.129809	0.667534	0.0755992							395.225	0.42064	500	0.03
		3.8	1.46412	0.129281	0.659861	0.0743024							395.516	0.42291	501	0.03
		4	1.45466	0.129044	0.64918	0.0732354							395.806	0.4252	502	0.03
													396.096	0.4275	503	0.03
													396.386	0.43009	504	0.03
													396.677	0.43241	505	0.03
													396.967	0.43473	506	0.03
													397.257	0.43706	507	0.03
													397.548	0.43941	508	0.04
													397.838	0.44176	509	0.04
													398.128	0.44412	510	0.04
													398.418	0.44649	511	0.04
													398.709	0.44887	512	0.04
													398.999	0.45126	513	0.04
													399.289	0.45396	514	0.04
													399.58	0.45636	515	0.05
													399.87	0.45878	516	0.05
													400.16	0.4612	517	0.05
													400.45	0.46364	518	0.05
													400.741	0.46608	519	0.05
													401.031	0.46853	520	0.06
													401.321	0.47099	521	0.06
													401.612	0.47346	522	0.06
													401.902	0.47625	523	0.06
													402.192	0.47874	524	0.06
													402.482	0.48124	525	0.07
													402.773	0.48374	526	0.07
													403.063	0.48626	527	0.07
													403.353	0.48878	528	0.08
													403.644	0.49131	529	0.08
													403.934	0.49385	530	0.08
													404.224	0.4964	531	0.08
													404.515	0.49927	532	0.09
													404.805	0.50184	533	0.09
													405.095	0.50441	534	0.09
													405.385	0.507	535	0.1
													405.676	0.50959	536	0.1
													405.966	0.51219	537	0.11
													406.256	0.51479	538	0.11
													406.547	0.51741	539	0.11
													406.837	0.52003	540	0.12
													407.127	0.52266	541	0.12
													407.417	0.52563	542	0.13
													407.708	0.52828	543	0.13
													407.998	0.53094	544	0.14
													408.288	0.5336	545	0.14
													408.579	0.53627	546	0.15
													408.869	0.53895	547	0.15
													409.159	0.54164	548	0.16
													409.449	0.54433	549	0.17
													409.74	0.54703	550	0.17
													410.03	0.55008	551	0.18
													410.32	0.5528	552	0.19
													410.611	0.55552	553	0.2
													410.901	0.55825	554	0.2
													411.191	0.56099	555	0.21
													411.481	0.56373	556	0.22
													411.772	0.56649	557	0.23
													412.062	0.56925	558	0.23
													412.352	0.57201	559	0.24
													412.643	0.57478	560	0.25
													412.933	0.57791	561	0.26
													413.223	0.5807	562	0.26
													413.514	0.58349	563	0.27
													413.804	0.58629	564	0.28
													414.094	0.58909	565	0.28
													414.384	0.59191	566	0.29
													414.675	0.59472	567	0.29
													414.965	0.59755	568	0.3
													415.255	0.60038	569	0.3
													415.546	0.60357	570	0.31
													415.836	0.60641	571	0.32
													416.126	0.60925	572	0.32
													416.416	0.61211	573	0.33
													416.707	0.61496	574	0.33
													416.997	0.61783	575	0.34
													417.287	0.62069	576	0.34
													417.578	0.62357	577	0.35
													417.868	0.62644	578	0.35
													418.158	0.62933	579	0.36
													418.448	0.63257	580	0.37
													418.739	0.63547	581	0.38
													419.029	0.63836	582	0.39
													419.319	0.64126	583	0.41
													419.61	0.64417	584	0.42
													419.9	0.64707	585	0.43
													420.19	0.64999	586	0.45
													420.48	0.6529	587	0.47
													420.771	0.65582	588	0.5
													421.061	0.65911	589	0.52
													421.351	0.66204	590	0.54
													421.642	0.66497	591	0.57
													421.932	0.6679	592	0.6
													422.222	0.67084	593	0.63
													422.513	0.67377	594	0.66
													422.803	0.67671	595	0.69
													423.093	0.67966	596	0.73
													423.383	0.6826	597	0.75
													423.674	0.68555	598	0.79
													423.964	0.68887	599	0.81
													424.254	0.69182	600	0.85
													424.545	0.69477	601	0.88
													424.835	0.69773	602	0.91
													425.125	0.70068	603	0.94
													425.415	0.70364	604	0.96
													425.706	0.70659	605	0.98
													425.996	0.70955	606	0.99
													426.286	0.71251	607	1
													426.577	0.71584	608	1
													426.867	0.7188	609	1
													427.157	0.72176	610	1
													427.447	0.72471	611	0.99
													427.738	0.72767	612	0.97
													428.028	0.73063	613	0.95
													428.318	0.73359	614	0.92
													428.609	0.73654	615	0.88
													428.899	0.73949	616	0.84
													429.189	0.74245	617	0.8
													429.479	0.74577	618	0.76
													429.77	0.74871	619	0.71
													430.06	0.75166	620	0.66
													430.35	0.75461	621	0.61
													430.641	0.75755	622	0.56
													430.931	0.76049	623	0.5
													431.221	0.76342	624	0.46
													431.512	0.76635	625	0.42
													431.802	0.76928	626	0.38
													432.092	0.77257	627	0.34
													432.382	0.77549	628	0.31
													432.673	0.77841	629	0.27
													432.963	0.78132	630	0.24
													433.253	0.78423	631	0.21
													433.544	0.78713	632	0.18
													433.834	0.79003	633	0.16
													434.124	0.79292	634	0.14
													434.414	0.79581	635	0.13
													434.705	0.79905	636	0.11
													434.995	0.80192	637	0.09
													435.285	0.80479	638	0.08
													435.576	0.80765	639	0.07
													435.866	0.81051	640	0.06
													436.156	0.81335	641	0.05
													436.446	0.81619	642	0.04
													436.737	0.81902	643	0.04
													437.027	0.82184	644	0.03
													437.317	0.82466	645	0.03
													437.608	0.82781	646	0.02
													437.898	0.83061	647	0.02
													438.188	0.8334	648	0.02
													438.478	0.83617	648	0
													438.769	0.83894
													439.059	0.8417
													439.349	0.84444
													439.64	0.84718
													439.93	0.84991
													440.22	0.85296
													440.511	0.85566
													440.801	0.85835
													441.091	0.86102
													441.381	0.86369
													441.672	0.86634
													441.962	0.86898
													442.252	0.8716
													442.543	0.87421
													442.833	0.87681
													443.123	0.87971
													443.413	0.88228
													443.704	0.88483
													443.994	0.88736
													444.284	0.88988
													444.575	0.89238
													444.865	0.89487
													445.155	0.89734
													445.445	0.89979
													445.736	0.90253
													446.026	0.90494
													446.316	0.90734
													446.607	0.90972
													446.897	0.91208
													447.187	0.91441
													447.477	0.91673
													447.768	0.91903
													448.058	0.92131
													448.348	0.92357
													448.639	0.92608
													448.929	0.9283
													449.219	0.93049
													449.51	0.93266
													449.8	0.9348
													450.09	0.93692
													450.38	0.93902
													450.671	0.9411
													450.961	0.94315
													451.251	0.94543
													451.542	0.94743
													451.832	0.9494
													452.122	0.95135
													452.412	0.95327
													452.703	0.95517
													452.993	0.95703
													453.283	0.95887
													453.574	0.96069
													453.864	0.96247
													454.154	0.96445
													454.444	0.96617
													454.735	0.96787
													455.025	0.96953
													455.315	0.97117
													455.606	0.97277
													455.896	0.97435
													456.186	0.97589
													456.476	0.9774
													456.767	0.97907
													457.057	0.98051
													457.347	0.98192
													457.638	0.9833
													457.928	0.98464
													458.218	0.98595
													458.509	0.98723
													458.799	0.98847
													459.089	0.98967
													459.379	0.99099
													459.67	0.99212
													459.96	0.99321
													460.25	0.99427
													460.541	0.99529
													460.831	0.99627
													461.121	0.99722
													461.411	0.99812
													461.702	0.99899
													461.992	0.99982
													462.282	1.00071
													462.573	1.00145
													462.863	1.00216
													463.153	1.00282
													463.443	1.00345
													463.734	1.00403
													464.024	1.00457
													464.314	1.00507
													464.605	1.00553
													464.895	1.00599
													465.185	1.00636
													465.475	1.00668
													465.766	1.00696
													466.056	1.0072
													466.346	1.00739
													466.637	1.00754
													466.927	1.00764
													467.217	1.0077
													467.508	1.00771
													467.798	1.00767
													468.088	1.00759
													468.378	1.00747
													468.669	1.00729
													468.959	1.00701
													469.249	1.00673
													469.54	1.0064
													469.83	1.00603
													470.12	1.0056
													470.41	1.00513
													470.701	1.00461
													470.991	1.00404
													471.281	1.00342
													471.572	1.00275
													471.862	1.00203
													472.152	1.00126
													472.442	1.00044
													472.733	0.99957
													473.023	0.99865
													473.313	0.99768
													473.604	0.99666
													473.894	0.99558
													474.184	0.99446
													474.474	0.99298
													474.765	0.99174
													475.055	0.99044
													475.345	0.9891
													475.636	0.9877
													475.926	0.98625
													476.216	0.98475
													476.507	0.98319
													476.797	0.98158
													477.087	0.97992
													477.377	0.97821
													477.668	0.97644
													477.958	0.97462
													478.248	0.97274
													478.539	0.97082
													478.829	0.96884
													479.119	0.9668
													479.409	0.96472
													479.7	0.96257
													479.99	0.95982
													480.28	0.95756
													480.571	0.95525
													480.861	0.95288
													481.151	0.95046
													481.441	0.94798
													481.732	0.94545
													482.022	0.94287
													482.312	0.94024
													482.603	0.93755
													482.893	0.93481
													483.183	0.93202
													483.473	0.92917
													483.764	0.92627
													484.054	0.92332
													484.344	0.92031
													484.635	0.91726
													484.925	0.91415
													485.215	0.91099
													485.506	0.90697
													485.796	0.90369
													486.086	0.90036
													486.376	0.89699
													486.667	0.89356
													486.957	0.89008
													487.247	0.88655
													487.538	0.88297
													487.828	0.87934
													488.118	0.87566
													488.408	0.87193
													488.699	0.86816
													488.989	0.86434
													489.279	0.86046
													489.57	0.85654
													489.86	0.85258
													490.15	0.84856
													490.44	0.8445
													490.731	0.8404
													491.021	0.8352
													491.311	0.83099
													491.602	0.82674
													491.892	0.82245
													492.182	0.81811
													492.472	0.81372
													492.763	0.8093
													493.053	0.80483
													493.343	0.80032
													493.634	0.79577
													493.924	0.79118
													494.214	0.78655
													494.505	0.78188
													494.795	0.77717
													495.085	0.77243
													495.375	0.76764
													495.666	0.76282
													495.956	0.75797
													496.246	0.75307
													496.537	0.74691
													496.827	0.74194
													497.117	0.73694
													497.407	0.7319
													497.698	0.72683
													497.988	0.72173
													498.278	0.7166
													498.569	0.71145
													498.859	0.70626
													499.149	0.70104
													499.439	0.6958
													499.73	0.69053
													500.02	0.68523
													500.31	0.67991
													500.601	0.67456
													500.891	0.66919
													501.181	0.6638
													501.471	0.65839
													501.762	0.65295
													502.052	0.64613
													502.342	0.64065
													502.633	0.63515
													502.923	0.62964
													503.213	0.6241
													503.503	0.61856
													503.794	0.61299
													504.084	0.60742
													504.374	0.60183
													504.665	0.59623
													504.955	0.59062
													505.245	0.58499
													505.536	0.57936
													505.826	0.57372
													506.116	0.56807
													506.406	0.56242
													506.697	0.55676
													506.987	0.55109
													507.277	0.54543
													507.568	0.53834
													507.858	0.53266
													508.148	0.52699
													508.438	0.52131
													508.729	0.51564
													509.019	0.50997
													509.309	0.5043
													509.6	0.49864
													509.89	0.49298
													510.18	0.48733
													510.47	0.48168
													510.761	0.47604
													511.051	0.47042
													511.341	0.4648
													511.632	0.45919
													511.922	0.45359
													512.212	0.448
													512.503	0.44243
													512.793	0.43687
													513.083	0.42995
													513.373	0.42443
													513.664	0.41892
													513.954	0.41343
													514.244	0.40797
													514.535	0.40252
													514.825	0.39709
													515.115	0.39169
													515.405	0.3863
													515.696	0.38094
													515.986	0.37561
													516.276	0.37029
													516.567	0.36501
													516.857	0.35975
													517.147	0.35452
													517.437	0.34931
													517.728	0.34414
													518.018	0.33899
													518.308	0.33388
													518.599	0.32753
													518.889	0.32249
													519.179	0.31748
													519.469	0.3125
													519.76	0.30756
													520.05	0.30265
													520.34	0.29777
													520.631	0.29294
													520.921	0.28814
													521.211	0.28338
													521.501	0.27865
													521.792	0.27396
													522.082	0.26932
													522.372	0.26471
													522.663	0.26014
													522.953	0.25562
													523.243	0.25113
													523.534	0.24669
													523.824	0.24119
													524.114	0.23685
													524.404	0.23254
													524.695	0.22828
													524.985	0.22406
													525.275	0.21989
													525.566	0.21576
													525.856	0.21168
													526.146	0.20764
													526.436	0.20365
													526.727	0.1997
													527.017	0.19581
													527.307	0.19195
													527.598	0.18815
													527.888	0.18439
													528.178	0.18068
													528.468	0.17701
													528.759	0.17339
													529.049	0.16983
													529.339	0.16543
													529.63	0.16197
													529.92	0.15856
													530.21	0.15519
													530.5	0.15187
													530.791	0.14861
													531.081	0.14539
													531.371	0.14221
													531.662	0.13909
													531.952	0.13601
													532.242	0.13299
													532.533	0.13001
													532.823	0.12707
													533.113	0.12419
													533.403	0.12135
													533.694	0.11856
													533.984	0.11582
													534.274	0.11313
													534.565	0.11048
													534.855	0.10724
													535.145	0.1047
													535.435	0.1022
													535.726	0.09975
													536.016	0.09735
													536.306	0.09499
													536.597	0.09268
													536.887	0.09041
													537.177	0.08819
													537.467	0.08601
													537.758	0.08387
													538.048	0.08178
													538.338	0.07973
													538.629	0.07773
													538.919	0.07577
													539.209	0.07385
													539.5	0.07197
													539.79	0.07013
													540.08	0.06833
													540.37	0.06614
													540.661	0.06444
													540.951	0.06277
													541.241	0.06114
													541.532	0.05955
													541.822	0.058
													542.112	0.05649
													542.402	0.05501
													542.693	0.05357
													542.983	0.05217
													543.273	0.0508
													543.564	0.04946
													543.854	0.04816
													544.144	0.0469
													544.434	0.04566
													544.725	0.04446
													545.015	0.0433
													545.305	0.04216
													545.596	0.04106
													545.886	0.03972
													546.176	0.03868
													546.466	0.03768
													546.757	0.0367
													547.047	0.03575
													547.337	0.03483
													547.628	0.03394
													547.918	0.03307
													548.208	0.03223
													548.499	0.03142
													548.789	0.03063
													549.079	0.02986
													549.369	0.02912
													549.66	0.0284
													549.95	0.02771
													550.24	0.02704
													550.531	0.02639
													550.821	0.02576
													551.111	0.02515
													551.401	0.02442
													551.692	0.02386
													551.982	0.02332
													552.272	0.0228
													552.563	0.02229
													552.853	0.02181
													553.143	0.02134
													553.433	0.02088
													553.724	0.02045
													554.014	0.02003
													554.304	0.01963
													554.595	0.01924
													554.885	0.01886
													555.175	0.0185
													555.465	0.01816
													555.756	0.01783
													556.046	0.01751
													556.336	0.0172
													556.627	0.01691
													556.917	0.01656
													557.207	0.01629
													557.497	0.01603
													557.788	0.01579
													558.078	0.01555
													558.368	0.01532
													558.659	0.01511
													558.949	0.0149
													559.239	0.0147
													559.53	0.01452
													559.82	0.01434
													560.11	0.01416
													560.4	0.014
													560.691	0.01384
													560.981	0.01369
													561.271	0.01355
													561.562	0.01341
													561.852	0.01328
													562.142	0.01316
													562.432	0.01301
													562.723	0.0129
													563.013	0.0128
													563.303	0.0127
													563.594	0.0126
													563.884	0.01251
													564.174	0.01243
													564.464	0.01235
													564.755	0.01227
													565.045	0.0122
													565.335	0.01213
													565.626	0.01206
													565.916	0.012
													566.206	0.01194
													566.496	0.01189
													566.787	0.01183
													567.077	0.01178
													567.367	0.01174
													567.658	0.01169
													567.948	0.01164
													568.238	0.0116
													568.529	0.01157
													568.819	0.01153
													569.109	0.0115
													569.399	0.01147
													569.69	0.01144
													569.98	0.01141
													570.27	0.01139
													570.561	0.01137
													570.851	0.01134
													571.141	0.01132
													571.431	0.0113
													571.722	0.01128
													572.012	0.01127
													572.302	0.01125
													572.593	0.01124
													572.883	0.01122
													573.173	0.01121
													573.463	0.01119
													573.754	0.01118
													574.044	0.01117
													574.334	0.01116
													574.625	0.01115
													574.915	0.01114
													575.205	0.01114
													575.495	0.01113
													575.786	0.01112
													576.076	0.01112
													576.366	0.01111
													576.657	0.0111
													576.947	0.0111
													577.237	0.0111
													577.528	0.01109
													577.818	0.01109
													578.108	0.01108
													578.398	0.01108
													578.689	0.01108
													578.979	0.01107
													579.269	0.01107
													579.56	0.01107
													579.85	0.01107
													580.14	0.01106
													580.43	0.01106
													580.721	0.01106
													581.011	0.01106
													581.301	0.01106
													581.592	0.01106
													581.882	0.01105
													582.172	0.01105
													582.462	0.01105
													582.753	0.01105
													583.043	0.01105
													583.333	0.01105
													583.624	0.01105
													583.914	0.01105
													584.204	0.01105
													584.494	0.01105
													584.785	0.01105
													585.075	0.01105
													585.365	0.01105
													585.656	0.01105
													585.946	0.01104
													586.236	0.01104
													586.527	0.01104
													586.817	0.01104
													587.107	0.01104
													587.397	0.01104
													587.688	0.01104
													587.978	0.01104
													588.268	0.01104
													588.559	0.01104
													588.849	0.01104
													589.139	0.01104
													589.429	0.01104
													589.72	0.01104
													590.01	0.01104
													590.3	0.01104
													590.591	0.01104
													590.881	0.01104
													591.171	0.01104
													591.461	0.01104
													591.752	0.01104
													592.042	0.01104
													592.332	0.01104
													592.623	0.01104
													592.913	0.01104
													593.203	0.01104
													593.493	0.01104
													593.784	0.01104
													594.074	0.01104
													594.364	0.01104
													594.655	0.01104
													594.945	0.01104
													595.235	0.01104
													595.526	0.01104
													595.816	0.01104
													596.106	0.01104
													596.396	0.01104
													596.687	0.01104
													596.977	0.01104
													597.267	0.01104
													597.558	0.01104
													597.848	0.01104
													598.138	0.01104
													598.428	0.01104
													598.719	0.01104
													599.009	0.01104
													599.299	0.01104
													599.59	0.01104
													599.88	0.01104
													600.17	0.01104
													600.46	0.01104
													600.751	0.01104
													601.041	0.01104
													601.331	0.01104
													601.622	0.01104
													601.912	0.01104
													602.202	0.01104
													602.492	0.01104
													602.783	0.01104
													603.073	0.01104
													603.363	0.01104
													603.654	0.01104
													603.944	0.01104
													604.234	0.01104
													604.525	0.01104
													604.815	0.01104
													605.105	0.01104
													605.395	0.01104
													605.686	0.01104
													605.976	0.01104
													606.266	0.01104
													606.557	0.01104
													606.847	0.01104
													607.137	0.01104
													607.427	0.01104
													607.718	0.01104
													608.008	0.01104
													608.298	0.01104
													608.589	0.01104
													608.879	0.01104
													609.169	0.01104
													609.459	0.01104
													609.75	0.01104
													610.04	0.01104
													610.33	0.01104
													610.621	0.01104
													610.911	0.01104
													611.201	0.01104
													611.491	0.01104
													611.782	0.01104
													612.072	0.01104
													612.362	0.01104
													612.653	0.01104
													612.943	0.01104
													613.233	0.01104
													613.524	0.01104
													613.814	0.01104
													614.104	0.01104
													614.394	0.01104
													614.685	0.01104
													614.975	0.01104
													615.265	0.01104
													615.556	0.01104
													615.846	0.01104
													616.136	0.01104
													616.426	0.01104
													616.717	0.01104
													617.007	0.01104
													617.297	0.01104
													617.588	0.01104
													617.878	0.01104
													618.168	0.01104
													618.458	0.01104
													618.749	0.01104
													619.039	0.01104
													619.329	0.01104
													619.62	0.01104
													619.91	0.01104
													620.2	0.01104
													620.49	0.01104
													620.781	0.01104
													621.071	0.01104
													621.361	0.01104
													621.652	0.01104
													621.942	0.01104
													622.232	0.01104
													622.523	0.01104
													622.813	0.01104
													623.103	0.01104
													623.393	0.01104
													623.684	0.01104
													623.974	0.01104
													624.264	0.01104
													624.555	0.01104
													624.845	0.01104
													625.135	0.01104
													625.425	0.01104
													625.716	0.01104
													626.006	0.01104
													626.296	0.01104
													626.587	0.01104
													626.877	0.01104
													627.167	0.01104
													627.457	0.01104
													627.748	0.01104
													628.038	0.01104
													628.328	0.01104
													628.619	0.01104
													628.909	0.01104
													629.199	0.01104
													629.489	0.01104
													629.78	0.01104
													630.07	0.01104
													630.36	0.01104
													630.651	0.01104
													630.941	0.01104
													631.231	0.01104
													631.522	0.01104
													631.812	0.01104
													632.102	0.01104
													632.392	0.01104
													632.683	0.01104
													632.973	0.01104
													633.263	0.01104
													633.554	0.01104
													633.844	0.01104
													634.134	0.01104
													634.424	0.01104
													634.715	0.01104
													635.005	0.01104
													635.295	0.01104
													635.586	0.01104
													635.876	0.01104
													636.166	0.01104
													636.456	0.01104
													636.747	0.01104
													637.037	0.01104
													637.327	0.01104
													637.618	0.01104
													637.908	0.01104
													638.198	0.01104
													638.488	0.01104
													638.779	0.01104
													639.069	0.01104
													639.359	0.01104
													639.65	0.01104
													639.94	0.01104
													640.23	0.01104
													640.521	0.01104
													640.811	0.01104
													641.101	0.01104
													641.391	0.01104
													641.682	0.01104
													641.972	0.01104
													642.262	0.01104
													642.553	0.01104
													642.843	0.01104
													643.133	0.01104
													643.423	0.01104
													643.714	0.01104
													644.004	0.01104
													644.294	0.01104
													644.585	0.01104
													644.875	0.01104
													645.165	0.01104
													645.455	0.01104
													645.746	0.01104
													646.036	0.01104
													646.326	0.01104
													646.617	0.01104
													646.907	0.01104
													647.197	0.01104
													647.487	0.01104
													647.778	0.01104
													648.068	0.01104
													648.358	0.01104
													648.649	0.01104
													648.939	0.01104
													649.229	0.01104
													649.52	0.01104
													649.81	0.01104
													650.1	0.01104
													650.39	0.01104
													650.681	0.01104
													650.971	0.01104
													651.261	0.01104
													651.552	0.01104
													651.842	0.01104
													652.132	0.01104
													652.422	0.01104
													652.713	0.01104
													653.003	0.01104
													653.293	0.01104
													653.584	0.01104
													653.874	0.01104
													654.164	0.01104
													654.454	0.01104
													654.745	0.01104
													655.035	0.01104
													655.325	0.01104
													655.616	0.01104
													655.906	0.01104
													656.196	0.01104
													656.486	0.01104
													656.777	0.01104
													657.067	0.01104
													657.357	0.01104
													657.648	0.01104
													657.938	0.01104
													658.228	0.01104
													658.519	0.01104
													658.809	0.01104
													659.099	0.01104
													659.389	0.01104
													659.68	0.01104
													659.97	0.01104
													660.26	0.01104
													660.551	0.01104
													660.841	0.01104
													661.131	0.01104
													661.421	0.01104
													661.712	0.01104
													662.002	0.01104
													662.292	0.01104
													662.583	0.01104
													662.873	0.01104
													663.163	0.01104
													663.453	0.01104
													663.744	0.01104
													664.034	0.01104
													664.324	0.01104
													664.615	0.01104
													664.905	0.01104
													665.195	0.01104
													665.485	0.01104
													665.776	0.01104
													666.066	0.01104
													666.356	0.01104
													666.647	0.01104
													666.937	0.01104
													667.227	0.01104
													667.518	0.01104
													667.808	0.01104
													668.098	0.01104
													668.388	0.01104
													668.679	0.01104
													668.969	0.01104
													669.259	0.01104
													669.55	0.01104
													669.84	0.01104
													670.13	0.01104
													670.42	0.01104
													670.711	0.01104
													671.001	0.01104
													671.291	0.01104
													671.582	0.01104
													671.872	0.01104
													672.162	0.01104
													672.452	0.01104
													672.743	0.01104
													673.033	0.01104
													673.323	0.01104
													673.614	0.01104
													673.904	0.01104
													674.194	0.01104
													674.484	0.01104
													674.775	0.01104
													675.065	0.01104
													675.355	0.01104
													675.646	0.01104
													675.936	0.01104
													676.226	0.01104
													676.517	0.01104
													676.807	0.01104
													677.097	0.01104
													677.387	0.01104
													677.678	0.01104
													677.968	0.01104
													678.258	0.01104
													678.549	0.01104
													678.839	0.01104
													679.129	0.01104
													679.419	0.01104
													679.71	0.01104
													680	0.01104

## Sheet: Figure 6
c)	Normalized Charge Transfer [AU] (single data points)									d)	Charge [%] (single data points)						e)	Charge [%] (single data points)						g)	No. of spikes (single data points)		h)	Depolarisation [mV]
	CrChR2 L132C	CapChR1	CapChR2	CrChR2 L132C	CapChR1	CapChR2	CrChR2 L132C	CapChR1	CapChR2		Ringer	Apam	Apam + PAX	Ringer	Ry	Ry + NFA		CrChR2 L132C	CrChR2 L132C	CapChR1	CapChR1	CapChR2	CapChR2		Ringer	NFA		Ringer	NFA
[CaCl2] in mM	0			2			6				100	98.2	97	100	69.4823	40.5995		Ringer	NFA	Ringer	NFA	Ringer	NFA		4	1	mean	14.4	9.4
	1	1	1	1.29268	1.525	9.86957	1.19512	2.375	27.2609		100	94	84	100	77.9412	49.0196		100	95	100	94	100	24		6	0	s.d.	2.7	2
	1	1	1	0.64348	4.33333	1.85185	0.7913	11.3333	3.79012		100	97.4	96.1	100	71.3384	32.3232		100	94	100	89	100	48		1	0
	1	1	1	1.52055	0.88	12.2857	0.89726	0.76	33.6429					100	66.131	33.2509		100	98	100	76	100	40		5	0
	1	1	1	0.56477	1.25616	2.61972	0.8899	0.83251	11.2958									100	91	100	65	100	49	n=	4	4
		1			1.48485			1.93939										100	96	100	60	100	32	mean	4	0.25
n=	4	5	4	4	5	4	4	5	4	n=	3	3	3	4	4	4		100	80	100	51	100	33	s.e.m	1.08012	0.25
mean	1	1	1	1.00537	1.89587	6.65671	0.9434	3.44805	18.9974	mean	100	96.5333	92.3667	100	71.2232	38.7983		100	93			100	42
s.e.m	0	0	0	0.23683	0.62004	2.60436	0.08732	1.99589	6.91225	s.e.m	0	1.28755	4.19139	0	2.48505	3.87749	n=	7	7	6	6	7	7
																	mean	100	92.4286	100	72.5	100	38.2857
																	s.e.m	0	2.23455	0	6.88356	0	3.44144

## Sheet: Figure 7
d)	deltaF/F after stimulation [%] (single data points)
	Control	Control	Control	Control	CrChR2	CrChR2	CrChR2	CrChR2	CapChR1	CapChR1	CapChR1	CapChR1	CapChR2	CapChR2	CapChR2
illumination time [s]	50	500	1000	2000	50	500	1000	2000	50	500	1000	2000	50	500	1000
	0.4437	0.1038	0.0296	-0.0603	-0.0656	0.3149	-0.171	-0.0726	1.0237	2.4112	2.4221	1.1755	2.3211	5.7549	6.1315
	0.5954	0.9395	-0.1495	-0.6696	0.3465	0.5947	1.0505	0.7579	0.1938	1.0444	0.8259	1.7445	3.1506	7.3095	7.6891
	0.8793	1.7233	-2.434	-0.0453	-0.0366	0.4796	0.5302	0.9054	1.0014	0.6079	1.1393	1.4045	3.2093	8.2746	8.4923
	0.8876	0.6004	-0.1126	-1.6067	1.0334	0.9959	0.5208	0.3526	0.502	0.2529	0.8683	1.9835	2.4788	5.2811	5.8037
	0.0285	-0.6171	-0.5904	-1.3861	-0.037	0.4934	0.4856	0.0563	0.8665	0.6984	1.207	1.0556	3.0104	7.6539	6.3397
	0.3354	-0.0656	0.6995	-0.4622	0.5252	0.3205	0.2224	0.5186	0.0313	0.3844	0.5599	0.9422	2.7015	6.5672	7.535
	0.9988	-0.7295	-0.8571	--	0.422	1.465	0.3133	-0.4204	1.0912	1.1759	0.8874	2.4175	2.2913	5.9156	5.6552
	1.0108	0.0067	0.3078	--	0.7698	1.0316	-0.2221	--	0.4459	-0.1854	0.8838	2.5886	1.7566	4.681	5.5338
					0.5923	1.0245	0.4222	--	1.1872	0.7351	0.3308	2.1545	2.9886	6.9426	7.7635
					1.7054	0.9849	1.2249	--	0.2487	0.8598	1.2197	1.58	2.4307	8.1946	5.884
									-0.3063	2.2115	2.2039	2.9492	2.0271	5.2581	4.8016
									1.1289	2.2377	2.989	2.1092	1.9423	6.496	6.1414
									1.4424	3.1637	2.6503	--	2.8419	5.5469	5.406
									0.4882	1.0607	0.9318	--
									1.4234	2.7801	2.1548	--
									1.2427	2.3483	3.3678	--
n=	8	8	8	6	10	10	10	7	16	16	16	12	13	13	13
mean	0.64744	0.24519	-0.38834	-0.70503	0.52554	0.7705	0.43768	0.29969	0.75069	1.36166	1.54011	1.84207	2.55002	6.452	6.39822
s.e.m	0.12618	0.28847	0.33862	0.27006	0.17444	0.12084	0.14456	0.17888	0.13219	0.25232	0.235	0.18351	0.13201	0.32344	0.308

## Sheet: S2
b)	Normalized Istat
N=	6		4		3		3
	high NaCl pH 7.2		high CaCl2 pH 7.2		high NMGCl pH 7.2		high CaCl2 pH 9
Holding Potential [mV]	Mean	S.E.M.	Mean	S.E.M.	Mean	S.E.M.	Mean	S.E.M.
-80	-1	0	-0.31063	0.03448	-0.19327	0.00417	-0.12836	0.00995
-60	-0.50816	0.01833	-0.14814	0.0235	-0.0955	0.00603	-0.02143	0.00388
-40	-0.2429	0.0184	-0.06074	0.01298	-0.02847	0.0102	0.03814	0.00322
-20	-0.09576	0.01045	-0.00834	0.00859	0.01729	0.01644	0.07915	0.00571
0	-0.01091	0.0048	0.03009	0.00874	0.05367	0.0242	0.1074	0.00491
20	0.04947	0.01303	0.0645	0.01243	0.07965	0.03067	0.13591	0.00459
40	0.11821	0.05055	0.09648	0.0155	0.1206	0.02861	0.17288	0.00105
d)	Normalized Istat
N=	14		10		6		5
	high NaCl pH 7.2		high CaCl2 pH 7.2		high NMGCl pH 7.2		high CaCl2 pH 9
Holding Potential [mV]	Mean	S.E.M.	Mean	S.E.M.	Mean	S.E.M.	Mean	S.E.M.
-80	-1	0	-1.82585	0.03589	-0.49456	0.04718	-1.88161	0.1544
-60	-0.54906	0.01403	-0.87178	0.01639	-0.3082	0.02648	-0.90918	0.09401
-40	-0.29753	0.01333	-0.33228	0.01235	-0.16827	0.01296	-0.38823	0.05661
-20	-0.13081	0.00819	-0.0733	0.00731	-0.04394	0.00689	-0.07397	0.02258
0	0.00271	0.00625	0.05756	0.01147	0.0781	0.01659	0.09352	0.01518
20	0.12463	0.01128	0.1511	0.01859	0.19784	0.02735	0.17093	0.02969
40	0.23886	0.01779	0.24128	0.02589	0.31691	0.03882	0.21721	0.03824
f)	Normalized Istat
N=	12		12		10		3
	high NaCl pH 7.2		high CaCl2 pH 7.2		high NMGCl pH 7.2		high CaCl2 pH 9
Holding Potential [mV]	Mean	S.E.M.	Mean	S.E.M.	Mean	S.E.M.	Mean	S.E.M.
-80	-1	0	-0.18801	0.00916	-0.09208	0.00633	-0.08862	0.0135
-60	-0.58946	0.00641	-0.07751	0.00506	-0.03735	0.00435	-0.03417	0.00639
-40	-0.31129	0.00501	-0.01945	0.00305	0.0043	0.00289	-0.00198	0.00407
-20	-0.128	0.00391	0.01059	0.0036	0.03815	0.00405	0.01504	0.00472
0	-0.01408	0.00411	0.03462	0.00358	0.0661	0.00605	0.02913	0.00641
20	0.05727	0.00574	0.05452	0.00457	0.0924	0.00824	0.04365	0.0092
40	0.10712	0.008	0.07556	0.00578	0.12067	0.01025	0.06182	0.01565
h)	Normalized Istat
N=	10		7		6		5
	high NaCl pH 7.2		high CaCl2 pH 7.2		high NMGCl pH 7.2		high CaCl2 pH 9
Holding Potential [mV]	Mean	S.E.M.	Mean	S.E.M.	Mean	S.E.M.	Mean	S.E.M.
-80	-1	1.10335e-17	-1.93135	0.1606	-0.40485	0.04809	-1.49087	0.18248
-60	-0.50816	0.01859	-0.98671	0.07961	-0.19695	0.03038	-0.82398	0.09197
-40	-0.25564	0.01395	-0.41575	0.03327	-0.07553	0.00983	-0.38736	0.04337
-20	-0.10704	0.00798	-0.10234	0.01154	-0.00566	0.00748	-0.10071	0.01075
0	-0.00526	0.00686	0.02014	0.01116	0.05157	0.01426	0.03655	0.01133
20	0.07958	0.01123	0.06661	0.01526	0.10978	0.02229	0.08369	0.017
40	0.15498	0.01718	0.10213	0.02018	0.17318	0.03056	0.10378	0.01975

[truncated: 14 more sheets: S3, S4, S6, S7, S8, S9, S10, S11, S12, S13, S14, S16, S18, S20]
